# Supplementary material for: Identification of biomarkers associated with ferroptosis in macrophages infected with Mycobacterium abscessus using bioinformatic tools
Source: PLoS One. 2025 Jan 10;20(1):e0314114. doi: 10.1371/journal.pone.0314114 (PMC11723624; doi:10.1371/journal.pone.0314114)
Supplement: S1 Table — (XLSX) [file pone.0314114.s006.xlsx]

## Sheet: Sheet1
ferroptosis_related_gene
RPL8	PRKAA1	PEX3	MIR135B	Fer1HCH	PDSS2
IREB2	ELAVL1	MTCH1	TRIM26	AIFM2	TXN
ATP5MC3	BAP1	ACADSB	NDRG1	LAMP2	SENP1
CS	ABCC1	PVT1	MIR302A	ZFP36	OIP5-AS1
EMC2	MIR6852	hsa_circ_0008367	ASMTL-AS1	PROM2	MIR190A
ACSF2	ACVR1B	SLC39A14	FADS2	CHMP5	FGF21
NOX1	TGFBR1	MAP3K11	PIEZO1	CHMP6	CREB1
CYBB	EPAS1	GSK3B	LIFR	CAV1	CREB3
NOX3	HILPDA	BRD7	PTPN6	GCH1	CREB5
NOX4	HIF1A	SLC25A28	MIR15A	DAZAP1	MIR130B
NOX5	IFNG	MFN2	EGR1	PIR	BEX1
DUOX1	ANO6	SLC11A2	ADAM23	FTL	ASAH2
DUOX2	LPIN1	ZFAS1	ARHGEF26-AS1	HCAR1	FABP4
G6PD	HMGB1	TSC1	CPEB1	SLC16A1	AKT1S1
PGD	TNFAIP3	TGFB1	COX4I2	RRM2	MLST8
VDAC2	TLR4	SNCA	lncRNA AABR07017145.1	NR4A1	TYRO3
PIK3CA	ATF3	SIRT3	TIMP1	RPTOR	SIRT6
FLT3	ATM	CGAS	KDM6B	SREBF1	TMSB4X
SCP2	YY1AP1	STING1	METTL14	SREBF2	TMSB4Y
TP53	EGLN2	HDDC3	MIB1	FZD7	KIF20A
ACSL4	MIOX	MIR761	KDM5C	P4HB	ECH1
LPCAT3	TAFAZZIN	MDM2	MEG3	NT5DC2	circRHOT1
NRAS	MTDH	MDM4	CCDC6	BCAT2	ETV4
KRAS	IDH1	MIR214	CFL1	PLA2G6	MEG8
HRAS	SIRT1	DLD	MIR539	MIR424	VCP
TF	FBXW7	WWTR1	KMT2D	PARK7	circ_0007142
TFRC	PANX1	PRKCA	PTGS2	FXN	RBMS1
TFR2	DNAJB6	LGMN	SLC40A1	SUV39H1	KDM4A
SLC38A1	BACH1	SMPD1	FTH1	ATF2	MGST1
SLC1A5	LONP1	MYCN	GPX4	ACOT1	circKIF4A
GLS2	CD82	IFNA1	HSPB1	ALDH3A2	miR-7-5p
GOT1	IL1B	IFNA2	NFE2L2	STK11	circ_0067934
CARS1	CTSB	IFNA4	AKR1C1	FNDC5	MPC1
ALOX5	POR	IFNA5	AKR1C2	CircIL4R	CHMP1A
KEAP1	CYB5R1	IFNA6	AKR1C3	CDH1	CAMKK2
HMOX1	ELOVL5	IFNA7	RB1	NEDD4L	SOX2
ATG5	FADS1	IFNA8	HSF1	BRD2	SRSF9
ATG7	PTEN	IFNA10	GCLC	BRD3	PROK2
NCOA4	NR1D1	IFNA13	SQSTM1	BRDT	MIR4443
ALOX12	NR1D2	IFNA14	NQO1	DECR1	SIRT2
ALOX12B	TBK1	IFNA16	MUC1	GLRX5	circRNA1615
ALOX15	IL6	IFNA17	SLC3A2	NCOA3	MIR27A
ALOX15B	USP7	IFNA21	MT1G	NR5A2	MIR670
ALOXE3	miR-182-5p	SMG9	CISD1	PANX2	MEF2C
PHKG2	miR-378a-3p	PPARG	FANCD2	RHEBP1	EZH2
ACO1	ATF4	MIR335	FTMT	TFAP2A	PEDS1
G6PDX	AQP3	SNX5	HSPA5	CP	ADAMTS13
ULK1	AQP5	PAQR3	HELLS	ARF6	CDC25A
ATG3	AQP8	MICU1	SCD	GDF15	CircFNDC3B
ATG4D	LINC00618	TOR2A	SRC	ABHD12	PPARD
BECN1	MT1DP	MIR375	STAT3	PPP1R13L	ENO3
MAP1LC3A	PEX10	MAP3K14	PML	TFAM	LCN2
GABARAPL2	AGPAT3	CircKDM4C	MTOR	KDM3B	MARCHF5
GABARAPL1	PEX12	MIR324	NFS1	RNF113A	TRIB2
ATG16L1	CHP1	QSOX1	TP63	AHCY	DHODH
WIPI1	GPAT4	MIB2	CDKN1A	circ-TTBK2	MIR545
WIPI2	BRPF1	CLTRN	MIR137	MIR522	PDK4
SNX4	OSBPL9	KLF2	ENPP2	IDH2	CircPVT1
ATG13	INTS2	MIR5096	FH	PPARA	MIR9-3HG
ULK2	MMD	HOTAIR	CISD2	NOS2	ADIPOQ
SAT1	CYP4F8	H19	MIR9-1	SIAH2	circDTL
EGFR	MLLT1	FOXO4	MIR9-2	RELA	mmu_circRNA_0000309
MAPK3	TTPA	YTHDC2	MIR9-3	VDR	PTPN18
MAPK1	GRIA3	DDR2	CBS	NEDD4	ABCC5
BID	EPT1	SLC39A7	ISCU	PRDX1	CISD3
ZEB1	POM121L12	TRIM46	ACSL3	AR	MS4A15
DPP4	LIG3	ACSL1	OTUB1	MTF1	FURIN
CDKN2A	AEBP2	KDM5A	CD44	COPZ1	circRHBG
PEBP1	AGPS	TRIM21	LINC00336	NUPR1	GALNT14
SOCS1	CDCA3	DPEP1	BRD4	USP35	KLHDC3
CDO1	PEX2	CYGB	PRDX6	NEAT1	LINC01833
MYB	PEX6	IDO1	MIR17	PARP1	circGFRA1
MAPK8	TIMM9	GSTZ1	SESN2	PARP2	MAPKAP1
MAPK9	DCAF7	GJA1	NF2	PARP3	PRR5
CHAC1	LCE2C	SLC7A11	ARNTL	PARP4	RICTOR
MAPK14	FAR1	PGRMC1	JUN	PARP6	GSTM1
LINC00472	PHF21A	CIRBP	CA9	PARP8	TERT
PRKAA2	SMAD7	circPSEN1	TMBIM4	PARP9	circ0097009
PARP12	LYRM1	USP11	PLIN2	PARP10	TMEM161B-DT
PARP14	AMN	YAP1	MIR212	PARP11	circEPSTI1
PARP16	PARP15	MIR18A	RARRES2
