# Supplementary material for: Identification of biomarkers associated with ferroptosis in macrophages infected with Mycobacterium abscessus using bioinformatic tools
Source: PLoS One. 2025 Jan 10;20(1):e0314114. doi: 10.1371/journal.pone.0314114 (PMC11723624; doi:10.1371/journal.pone.0314114)
Supplement: S2 Table — (XLSX) [file pone.0314114.s007.xlsx]

## Sheet: Sheet1
	logFC	AveExpr	t	P.Value	adj.P.Val	B	gene_symbol	group
CCL4	5.81067	5.81825	15.5296	1.42e-08	9.95e-05	9.81132	CCL4	up
CACFD1	-1.41369	1.95066	-15.1426	1.83e-08	9.95e-05	9.60924	CACFD1	down
CXCL1	5.01023	6.31132	14.8646	2.2e-08	9.95e-05	9.45951	CXCL1	up
CXCL8	4.53879	10.4987	14.6916	2.48e-08	9.95e-05	9.36432	CXCL8	up
GPR157	1.59096	2.47312	14.612	2.62e-08	9.95e-05	9.31998	GPR157	up
RGS14	-1.53998	4.84601	-14.117	3.69e-08	0.000109128	9.03662	RGS14	down
KYNU	2.43308	4.42805	14.0002	4.01e-08	0.000109128	8.96778	KYNU	up
CCL4L2	5.11126	5.84084	12.8544	9.39e-08	0.000223432	8.24922	CCL4L2	up
TNFAIP6	4.71752	4.12664	12.451	1.29e-07	0.000272263	7.97629	TNFAIP6	up
CXCL3	4.04058	5.22383	12.2763	1.48e-07	0.000281721	7.85455	CXCL3	up
IL1A	4.23144	3.24735	12.0172	1.83e-07	0.000291867	7.67012	IL1A	up
CD80	2.85024	1.92241	12.0078	1.84e-07	0.000291867	7.66335	CD80	up
CCL3L1	4.39515	8.02779	11.9077	2e-07	0.000292526	7.59069	CCL3L1	up
EVA1A	2.73101	1.68394	11.6688	2.44e-07	0.000331377	7.41431	EVA1A	up
OPRL1	-1.12026	1.74546	-11.5486	2.7e-07	0.000342288	7.32391	OPRL1	down
IER3	2.96991	8.77922	11.4392	2.96e-07	0.000352189	7.24067	IER3	up
IRAK2	3.1744	6.03272	11.3487	3.2e-07	0.000358234	7.17103	IRAK2	up
PARM1	1.93982	6.48324	11.0907	4e-07	0.000423327	6.96904	PARM1	up
CXCL2	4.84237	5.17272	10.9368	4.59e-07	0.000453235	6.846	CXCL2	up
GFPT2	2.71552	2.6679	10.8943	4.76e-07	0.000453235	6.81161	GFPT2	up
AMPD3	1.79415	7.80249	10.7151	5.59e-07	0.000506928	6.66512	AMPD3	up
TNFAIP3	1.8877	7.2439	10.5932	6.25e-07	0.000529238	6.56392	TNFAIP3	up
ATP2B1	1.849	7.42669	10.5676	6.4e-07	0.000529238	6.54245	ATP2B1	up
NGF	0.533934	0.314939	10.3495	7.82e-07	0.000602681	6.35759	NGF	up
IL33	2.35844	1.88084	10.3363	7.92e-07	0.000602681	6.34627	IL33	up
PLA2G15	-1.42329	6.71209	-10.2284	8.76e-07	0.00062	6.25306	PLA2G15	down
NFKBIZ	2.37541	4.8565	10.2238	8.8e-07	0.00062	6.24902	NFKBIZ	up
CCDC121	-1.04802	1.19482	-9.89636	1.2e-06	0.000791094	5.95941	CCDC121	down
PNKP	-0.524071	5.04273	-9.89292	1.21e-06	0.000791094	5.95631	PNKP	down
NELFB	-0.420783	7.25859	-9.85788	1.25e-06	0.000791094	5.9247	NELFB	no
BSG	-0.599011	8.60052	-9.81377	1.3e-06	0.000799048	5.88474	BSG	down
TP53BP2	0.695766	6.84317	9.72306	1.42e-06	0.000845724	5.80195	TP53BP2	up
CFLAR	1.52586	4.73369	9.67116	1.5e-06	0.00086296	5.75422	CFLAR	up
REL	1.9565	3.5247	9.53309	1.72e-06	0.000944687	5.62593	REL	up
EFR3B	-1.2453	2.19339	-9.4785	1.81e-06	0.000944687	5.57468	EFR3B	down
CCL20	4.52876	8.13747	9.45008	1.86e-06	0.000944687	5.54788	CCL20	up
CMTM3	-0.671241	7.33206	-9.44721	1.87e-06	0.000944687	5.54517	CMTM3	down
SERPINB2	1.51316	1.36119	9.40362	1.95e-06	0.000944687	5.50388	SERPINB2	up
DPP3	-0.519933	5.93314	-9.39156	1.98e-06	0.000944687	5.49243	DPP3	down
RNPEPL1	-0.932833	5.43857	-9.35931	2.04e-06	0.000944687	5.46172	RNPEPL1	down
NAV3	1.38585	1.95851	9.35104	2.06e-06	0.000944687	5.45382	NAV3	up
USP12	1.70549	6.03298	9.33878	2.09e-06	0.000944687	5.44211	USP12	up
UBTD2	1.19643	5.9239	9.28345	2.21e-06	0.000975999	5.38905	UBTD2	up
PDE5A	0.571759	0.487669	9.20994	2.38e-06	0.00101968	5.31806	PDE5A	up
NFKBIA	2.28686	7.93018	9.19601	2.41e-06	0.00101968	5.30455	NFKBIA	up
SLC12A9	-0.756679	4.69054	-9.13363	2.57e-06	0.00104674	5.24376	SLC12A9	down
RNF144B	2.89651	2.01277	9.09254	2.68e-06	0.00104674	5.20349	RNF144B	up
LIF	4.14422	4.83509	9.07343	2.74e-06	0.00104674	5.18471	LIF	up
CHST14	-0.897615	4.46782	-9.04823	2.81e-06	0.00104674	5.15988	CHST14	down
ICAM1	1.74526	9.86184	9.04536	2.82e-06	0.00104674	5.15704	ICAM1	up
IL1B	3.33671	12.5343	9.0268	2.87e-06	0.00104674	5.1387	IL1B	up
CCR7	3.85661	2.74935	9.0258	2.87e-06	0.00104674	5.13771	CCR7	up
CYBC1	-0.549793	5.30966	-9.01224	2.92e-06	0.00104674	5.12428	CYBC1	down
MSANTD3	1.19227	5.64185	8.84657	3.47e-06	0.00120037	4.95865	MSANTD3	up
PLCXD2	-0.128384	0.107877	-8.83729	3.5e-06	0.00120037	4.94927	PLCXD2	no
STK26	1.60091	5.84519	8.82632	3.54e-06	0.00120037	4.93819	STK26	up
BRF1	-0.602356	3.42026	-8.81259	3.6e-06	0.00120037	4.9243	BRF1	down
CD44	1.93151	7.79016	8.75543	3.82e-06	0.00125354	4.86622	CD44	up
TAB1	-0.776146	5.21829	-8.72749	3.94e-06	0.00126956	4.8377	TAB1	down
GCH1	2.19633	4.16875	8.66081	4.23e-06	0.00134081	4.76929	GCH1	up
CAPS	-0.893492	3.41009	-8.64528	4.3e-06	0.00134104	4.75327	CAPS	down
KLF5	1.80607	3.12546	8.60237	4.5e-06	0.00136578	4.7089	KLF5	up
DOK2	-1.44272	7.34243	-8.59839	4.52e-06	0.00136578	4.70477	DOK2	down
PSEN2	-1.50304	5.1255	-8.52371	4.9e-06	0.00145779	4.62701	PSEN2	down
DTX4	1.76747	4.86601	8.46467	5.23e-06	0.00151616	4.56508	DTX4	up
EBI3	2.65938	7.57999	8.45076	5.31e-06	0.00151616	4.55043	EBI3	up
DGKQ	-0.688996	4.97822	-8.44033	5.37e-06	0.00151616	4.53943	DGKQ	down
NAB1	0.644558	5.23559	8.43224	5.42e-06	0.00151616	4.53089	NAB1	up
POMGNT2	-0.726468	2.2128	-8.39606	5.64e-06	0.00155476	4.4926	POMGNT2	down
LDLRAP1	-1.29342	4.3279	-8.35266	5.91e-06	0.00159137	4.44646	LDLRAP1	down
ETV3L	1.64128	5.769	8.34903	5.94e-06	0.00159137	4.44259	ETV3L	up
NLRX1	-1.09041	4.76653	-8.30907	6.21e-06	0.00162081	4.3999	NLRX1	down
FADD	-0.548902	6.56397	-8.30737	6.22e-06	0.00162081	4.39808	FADD	down
TNIP1	2.17089	7.14377	8.28219	6.39e-06	0.00164094	4.37107	TNIP1	up
HIVEP2	2.62841	2.76674	8.26265	6.53e-06	0.00164094	4.35006	HIVEP2	up
ARHGEF1	-0.713264	6.39317	-8.26003	6.55e-06	0.00164094	4.34725	ARHGEF1	down
IGFBP3	2.63941	8.79973	8.21602	6.88e-06	0.00170119	4.29974	IGFBP3	up
SOCS3	3.93505	3.84413	8.17148	7.24e-06	0.00174065	4.25143	SOCS3	up
SYNE3	-1.19134	3.66757	-8.1647	7.29e-06	0.00174065	4.24406	SYNE3	down
CXCL11	1.92076	2.93747	8.16148	7.32e-06	0.00174065	4.24055	CXCL11	up
BLOC1S1	-0.792424	5.20579	-8.12068	7.66e-06	0.00178643	4.19604	BLOC1S1	down
ADCK5	-0.732156	4.28459	-8.10786	7.77e-06	0.00178643	4.18202	ADCK5	down
DGCR2	-0.605202	5.42351	-8.09865	7.85e-06	0.00178643	4.17193	DGCR2	down
INKA1	-2.10885	4.40053	-8.09046	7.93e-06	0.00178643	4.16295	INKA1	down
CALHM2	-0.901431	6.78019	-8.0809	8.01e-06	0.00178643	4.15245	CALHM2	down
RGS19	-0.771095	6.94752	-8.0659	8.15e-06	0.00178643	4.13595	RGS19	down
CDK5R1	-1.34079	3.60833	-8.0642	8.17e-06	0.00178643	4.13408	CDK5R1	down
FZD7	-0.797943	4.35593	-8.05268	8.27e-06	0.00178936	4.1214	FZD7	down
BIRC3	3.17283	3.81244	8.033	8.46e-06	0.00180926	4.0997	BIRC3	up
LYL1	-1.31995	4.91852	-7.98981	8.89e-06	0.00186371	4.05189	LYL1	down
BMP6	2.06133	2.28898	7.98749	8.91e-06	0.00186371	4.04932	BMP6	up
ELOVL1	-0.470668	9.46658	-7.91816	9.65e-06	0.0019649	3.97208	ELOVL1	no
MFSD2A	1.8039	9.73639	7.91263	9.71e-06	0.0019649	3.96588	MFSD2A	up
POLR2J	-0.585644	6.85145	-7.90754	9.77e-06	0.0019649	3.96018	POLR2J	down
CDC42EP3	0.472898	5.38896	7.89974	9.86e-06	0.0019649	3.95145	CDC42EP3	no
PRR5L	-2.10273	4.14537	-7.89478	9.91e-06	0.0019649	3.94589	PRR5L	down
TNF	3.66023	7.56086	7.84114	1.05e-05	0.00206894	3.88556	TNF	up
BTG3	1.09505	5.9446	7.82266	1.08e-05	0.00209218	3.86468	BTG3	up
PCGF5	1.11472	4.46309	7.78258	1.13e-05	0.00216978	3.81927	PCGF5	up
ZEB2	0.925973	5.65948	7.74575	1.18e-05	0.00224238	3.77736	ZEB2	up
MAS1	1.78754	1.11968	7.68748	1.26e-05	0.00237704	3.7107	MAS1	up
PRRC2C	0.40863	8.00203	7.65734	1.31e-05	0.00242969	3.67605	PRRC2C	no
TMEM37	-1.87397	1.47033	-7.6522	1.32e-05	0.00242969	3.67013	TMEM37	down
SLC39A14	1.35473	8.01877	7.62186	1.36e-05	0.00246112	3.63511	SLC39A14	up
ESYT1	-0.885176	7.28968	-7.59925	1.4e-05	0.00246112	3.60894	ESYT1	down
SPECC1	-0.892717	1.95251	-7.59797	1.4e-05	0.00246112	3.60745	SPECC1	down
STX11	1.34298	2.88633	7.59679	1.4e-05	0.00246112	3.60608	STX11	up
ETFB	-0.762693	3.61514	-7.59582	1.41e-05	0.00246112	3.60496	ETFB	down
KDM6B	2.03358	5.1134	7.58624	1.42e-05	0.00246112	3.59384	KDM6B	up
SLC43A2	2.86186	3.10404	7.58179	1.43e-05	0.00246112	3.58867	SLC43A2	up
MGLL	2.07974	4.82975	7.5781	1.44e-05	0.00246112	3.58439	MGLL	up
DLL4	3.68081	4.17263	7.54318	1.5e-05	0.00254256	3.54374	DLL4	up
CSF2	2.39673	1.40287	7.51008	1.56e-05	0.00262153	3.50506	CSF2	up
ADCY7	-1.43065	4.96547	-7.48669	1.6e-05	0.00267227	3.47764	ADCY7	down
DMXL2	1.10265	5.56116	7.47807	1.62e-05	0.00267652	3.46752	DMXL2	up
ST6GALNAC6	-0.80675	5.98803	-7.46795	1.64e-05	0.00268587	3.45561	ST6GALNAC6	down
DGKD	-0.567959	5.52356	-7.41359	1.75e-05	0.00281992	3.39148	DGKD	down
GHDC	-1.13936	4.65962	-7.40825	1.76e-05	0.00281992	3.38515	GHDC	down
SAT1	2.12213	7.8753	7.40624	1.76e-05	0.00281992	3.38278	SAT1	up
MB	-1.38472	1.88212	-7.38553	1.81e-05	0.00286725	3.35822	MB	down
CSF3	3.76694	1.91544	7.36749	1.85e-05	0.00287315	3.33677	CSF3	up
TNFSF15	1.7649	6.03444	7.36527	1.85e-05	0.00287315	3.33413	TNFSF15	up
RASSF7	-1.39757	3.81886	-7.36343	1.86e-05	0.00287315	3.33195	RASSF7	down
APOO	1.02169	3.79091	7.34571	1.9e-05	0.00291188	3.31083	APOO	up
RAP2C	1.03962	6.47876	7.32519	1.95e-05	0.00295063	3.28634	RAP2C	up
RHOQ	1.14099	4.7215	7.32166	1.95e-05	0.00295063	3.28212	RHOQ	up
RPP25L	-0.79838	5.54463	-7.30962	1.98e-05	0.00296162	3.26771	RPP25L	down
CORO1B	-0.850766	6.83906	-7.3025	2e-05	0.00296162	3.25918	CORO1B	down
QPCT	1.21355	4.39023	7.29929	2.01e-05	0.00296162	3.25533	QPCT	up
PCDHGA12	-0.638175	1.98139	-7.28898	2.03e-05	0.00297601	3.24296	PCDHGA12	down
ROBO1	0.921098	5.30255	7.26062	2.1e-05	0.00304264	3.20887	ROBO1	up
EHD1	2.60823	6.65584	7.25793	2.11e-05	0.00304264	3.20563	EHD1	up
RANGRF	-0.711663	3.4755	-7.2522	2.13e-05	0.00304264	3.19873	RANGRF	down
ABCB9	-1.08697	2.56357	-7.22873	2.19e-05	0.0031081	3.17041	ABCB9	down
DNMT1	-0.595887	6.27497	-7.21654	2.22e-05	0.00312506	3.15567	DNMT1	down
NGFR	-1.0944	1.00351	-7.2089	2.24e-05	0.00312506	3.14642	NGFR	down
PTGS2	4.08948	4.34337	7.20628	2.25e-05	0.00312506	3.14325	PTGS2	up
SLC1A7	-1.08411	0.929827	-7.20005	2.27e-05	0.0031263	3.1357	SLC1A7	down
ASAP1	0.952045	7.95359	7.18477	2.31e-05	0.00314343	3.11716	ASAP1	up
NINL	-0.514985	3.12534	-7.18393	2.31e-05	0.00314343	3.11614	NINL	down
KIAA2013	-0.64835	5.50781	-7.13722	2.45e-05	0.00326485	3.05926	KIAA2013	down
TRAF1	2.96675	7.27619	7.13519	2.46e-05	0.00326485	3.05679	TRAF1	up
PTP4A3	-1.79066	5.83104	-7.12497	2.49e-05	0.00326485	3.0443	PTP4A3	down
TSPAN5	-0.807872	1.8585	-7.11601	2.52e-05	0.00326485	3.03334	TSPAN5	down
GSAP	1.2593	4.8621	7.11043	2.53e-05	0.00326485	3.02652	GSAP	up
SIK3	0.859934	4.84784	7.10504	2.55e-05	0.00326485	3.01992	SIK3	up
CCL3	3.31332	8.74286	7.10396	2.55e-05	0.00326485	3.01859	CCL3	up
CD24	-0.407725	0.259666	-7.10067	2.56e-05	0.00326485	3.01456	CD24	no
TMEM88	2.03951	1.67901	7.09931	2.57e-05	0.00326485	3.01289	TMEM88	up
QPRT	-0.993617	6.37767	-7.09758	2.57e-05	0.00326485	3.01076	QPRT	down
ARMC7	-0.634357	4.11801	-7.074	2.65e-05	0.0033398	2.98181	ARMC7	down
RELB	1.14632	6.22932	7.04944	2.73e-05	0.00342102	2.95158	RELB	up
RNF19B	1.44842	6.20549	7.03205	2.79e-05	0.0034361	2.93012	RNF19B	up
SLC22A18	-0.717584	4.7977	-7.03197	2.79e-05	0.0034361	2.93002	SLC22A18	down
RAP1GAP2	-1.14828	3.03426	-7.02916	2.8e-05	0.0034361	2.92655	RAP1GAP2	down
RNF168	-0.61672	3.91647	-7.02258	2.83e-05	0.0034361	2.91841	RNF168	down
EXD2	-0.720235	3.33309	-7.01786	2.84e-05	0.0034361	2.91258	EXD2	down
FES	-1.69295	4.28875	-7.01497	2.85e-05	0.0034361	2.90901	FES	down
PAXX	-0.464646	6.5606	-7.00942	2.87e-05	0.00343835	2.90213	PAXX	no
N4BP3	1.63583	3.01519	7.00111	2.9e-05	0.00345181	2.89183	N4BP3	up
EHMT2	-0.965792	5.2104	-6.99497	2.93e-05	0.00345181	2.88423	EHMT2	down
IL18R1	2.81105	2.21844	6.98561	2.96e-05	0.00345181	2.8726	IL18R1	up
ELOVL7	2.06489	4.05331	6.98103	2.98e-05	0.00345181	2.86691	ELOVL7	up
IL36G	2.2276	1.39328	6.98081	2.98e-05	0.00345181	2.86664	IL36G	up
CCDC22	-0.685165	5.61047	-6.97247	3.01e-05	0.00345181	2.85627	CCDC22	down
CC2D1B	-0.327387	6.25129	-6.96829	3.03e-05	0.00345181	2.85108	CC2D1B	no
AICDA	0.88236	0.486908	6.96723	3.03e-05	0.00345181	2.84976	AICDA	up
B3GAT3	-0.591714	5.81567	-6.96084	3.05e-05	0.003459	2.8418	B3GAT3	down
PIP4P1	-0.544912	5.74154	-6.95394	3.08e-05	0.00346854	2.83321	PIP4P1	down
ACTR1B	-0.582148	7.4906	-6.93904	3.14e-05	0.00351354	2.81463	ACTR1B	down
MS4A14	0.962691	5.65545	6.90529	3.28e-05	0.00364531	2.77242	MS4A14	up
CTNNBIP1	-1.07395	3.52335	-6.88417	3.36e-05	0.00372246	2.74592	CTNNBIP1	down
SRC	3.03394	5.47819	6.87249	3.41e-05	0.00375622	2.73125	SRC	up
RASGEF1B	1.61793	4.60683	6.84219	3.55e-05	0.00385738	2.69309	RASGEF1B	up
CLCN7	-0.660334	6.08327	-6.8394	3.56e-05	0.00385738	2.68956	CLCN7	down
ZC3H12A	2.00151	7.32913	6.83766	3.57e-05	0.00385738	2.68736	ZC3H12A	up
NANOS1	1.63219	1.92845	6.83365	3.59e-05	0.00385738	2.68231	NANOS1	up
MMP17	-0.811115	5.21139	-6.82484	3.63e-05	0.0038791	2.67117	MMP17	down
CORO2A	-1.32043	3.62431	-6.81079	3.69e-05	0.00392725	2.65339	CORO2A	down
WIPI2	-0.373718	5.40477	-6.79762	3.76e-05	0.00397178	2.6367	WIPI2	no
PDLIM7	-0.744059	7.23881	-6.77453	3.87e-05	0.00403252	2.60738	PDLIM7	down
KRT15	-0.986309	1.09242	-6.77429	3.87e-05	0.00403252	2.60709	KRT15	down
SEMA4D	-0.740392	2.43994	-6.76221	3.93e-05	0.00403252	2.59171	SEMA4D	down
CLEC2D	0.874128	3.34306	6.76127	3.94e-05	0.00403252	2.59052	CLEC2D	up
PIGO	-0.607126	3.62182	-6.75811	3.95e-05	0.00403252	2.58649	PIGO	down
INPP5D	-0.965175	6.90463	-6.75677	3.96e-05	0.00403252	2.58479	INPP5D	down
PDK2	-1.1979	3.7714	-6.75603	3.96e-05	0.00403252	2.58385	PDK2	down
CD274	1.46503	1.53549	6.74057	4.04e-05	0.00408148	2.56413	CD274	up
FAM234A	-0.628881	4.35718	-6.73838	4.05e-05	0.00408148	2.56133	FAM234A	down
DEF8	-0.764769	4.67573	-6.73412	4.08e-05	0.00408229	2.5559	DEF8	down
TNFAIP8	1.49702	5.93727	6.7261	4.12e-05	0.0040851	2.54565	TNFAIP8	up
IRX6	0.389852	0.269071	6.72546	4.12e-05	0.0040851	2.54484	IRX6	no
ST14	-0.965729	8.28763	-6.71073	4.2e-05	0.00414189	2.52599	ST14	down
RIC8A	-0.385077	6.38393	-6.70256	4.25e-05	0.00416423	2.51552	RIC8A	no
SNAI3	-1.88279	3.6281	-6.69783	4.27e-05	0.00416826	2.50946	SNAI3	down
ERAL1	-0.394332	6.42297	-6.67788	4.38e-05	0.00425543	2.48385	ERAL1	no
FRMD7	1.04446	0.622515	6.67286	4.41e-05	0.00426145	2.47739	FRMD7	up
NAPRT	-1.12886	6.42494	-6.65099	4.54e-05	0.00436188	2.44924	NAPRT	down
ZNF385B	-1.43274	1.61408	-6.6355	4.63e-05	0.00442822	2.42925	ZNF385B	down
SNX17	-0.644726	6.58332	-6.62263	4.71e-05	0.00446318	2.41262	SNX17	down
PTPRK	1.51212	5.10945	6.62177	4.71e-05	0.00446318	2.41151	PTPRK	up
SLC7A2	1.49111	2.74213	6.61466	4.76e-05	0.00446579	2.40231	SLC7A2	up
CRIM1	2.03719	3.70563	6.61025	4.79e-05	0.00446579	2.3966	CRIM1	up
SNX30	-0.94622	3.52653	-6.60995	4.79e-05	0.00446579	2.39621	SNX30	down
RAB11FIP1	-0.805724	4.97195	-6.59336	4.89e-05	0.00454121	2.37471	RAB11FIP1	down
P3H4	-0.964135	1.25727	-6.58738	4.93e-05	0.00455461	2.36695	P3H4	down
LYN	1.16447	7.83928	6.58271	4.96e-05	0.00456035	2.36089	LYN	up
RFTN1	1.30302	6.23054	6.57651	5e-05	0.00457534	2.35284	RFTN1	up
FUT7	-1.60738	4.3745	-6.57219	5.03e-05	0.00457928	2.34721	FUT7	down
APEH	-0.707559	6.33101	-6.56263	5.09e-05	0.0045862	2.33477	APEH	down
PKN1	-0.562665	6.77251	-6.55803	5.12e-05	0.0045862	2.32879	PKN1	down
NBPF19	0.882213	1.4971	6.55253	5.16e-05	0.0045862	2.32163	NBPF19	up
NXPH3	-0.9178	0.643469	-6.54956	5.18e-05	0.0045862	2.31776	NXPH3	down
ESAM	-1.09883	2.76043	-6.54886	5.19e-05	0.0045862	2.31684	ESAM	down
PSTPIP2	1.71211	2.29298	6.54855	5.19e-05	0.0045862	2.31643	PSTPIP2	up
PVR	0.90858	5.79296	6.54281	5.23e-05	0.0045862	2.30895	PVR	up
BCL3	1.7902	5.94046	6.54237	5.23e-05	0.0045862	2.30837	BCL3	up
POU2F2	1.55073	7.25166	6.53623	5.27e-05	0.00460206	2.30037	POU2F2	up
ECE1	2.33433	3.52407	6.52679	5.34e-05	0.00463243	2.28803	ECE1	up
CLEC4E	2.04435	1.05226	6.52428	5.36e-05	0.00463243	2.28475	CLEC4E	up
HPS6	-1.0752	5.51063	-6.51757	5.4e-05	0.0046523	2.27598	HPS6	down
CHODL	-2.39467	3.13404	-6.50403	5.5e-05	0.00471462	2.25825	CHODL	down
LZTS1	-0.97423	1.6177	-6.4934	5.58e-05	0.00475969	2.24432	LZTS1	down
HLA-DRB5	-0.406381	5.24317	-6.47822	5.69e-05	0.00483435	2.22438	HLA-DRB5	no
IDO1	1.41922	1.05951	6.47403	5.72e-05	0.00483956	2.21887	IDO1	up
PACS2	-0.578619	4.37345	-6.46809	5.77e-05	0.0048561	2.21107	PACS2	down
C11orf21	-1.43339	4.52872	-6.45761	5.85e-05	0.00489795	2.19727	C11orf21	down
CSRP1	-0.737633	6.91942	-6.44871	5.92e-05	0.00489795	2.18554	CSRP1	down
FCHO1	-1.18815	3.9413	-6.44565	5.94e-05	0.00489795	2.18151	FCHO1	down
NRG1	2.3262	3.89764	6.44519	5.94e-05	0.00489795	2.1809	NRG1	up
ETV3	1.04888	6.98338	6.44507	5.95e-05	0.00489795	2.18074	ETV3	up
MIEF2	-1.11358	1.8967	-6.4374	6.01e-05	0.00492664	2.17063	MIEF2	down
SPPL2B	-0.697161	4.38664	-6.42393	6.11e-05	0.00499397	2.15283	SPPL2B	down
MYO7B	-0.240043	0.174661	-6.41854	6.16e-05	0.00500186	2.14571	MYO7B	no
PLCG2	-0.339121	4.23946	-6.41361	6.2e-05	0.00500186	2.13918	PLCG2	no
PRKD3	1.21044	4.25893	6.41311	6.2e-05	0.00500186	2.13852	PRKD3	up
SSNA1	-0.589749	7.26566	-6.40659	6.26e-05	0.0050241	2.12989	SSNA1	down
ALAD	-0.959017	5.49135	-6.40236	6.29e-05	0.00503125	2.12428	ALAD	down
RETSAT	-0.650412	4.07889	-6.39268	6.37e-05	0.00507501	2.11145	RETSAT	down
AKNA	-0.83862	5.91082	-6.38742	6.42e-05	0.00507501	2.10447	AKNA	down
RAD9A	-0.673217	3.67296	-6.38644	6.43e-05	0.00507501	2.10318	RAD9A	down
IL23A	4.2864	5.16805	6.37601	6.52e-05	0.00512262	2.08932	IL23A	up
NTN1	1.25676	1.25582	6.37324	6.54e-05	0.00512262	2.08564	NTN1	up
LPCAT4	-0.848144	4.78152	-6.36813	6.59e-05	0.00513657	2.07884	LPCAT4	down
NR4A3	2.13561	2.76398	6.35289	6.72e-05	0.00520712	2.05855	NR4A3	up
UBE2E2	0.658578	6.28336	6.35015	6.75e-05	0.00520712	2.0549	UBE2E2	up
CXCL6	1.83542	2.55572	6.34877	6.76e-05	0.00520712	2.05306	CXCL6	up
PKDCC	-1.85719	5.67083	-6.33261	6.91e-05	0.00528012	2.0315	PKDCC	down
CLN3	-0.706612	3.29072	-6.32966	6.93e-05	0.00528012	2.02756	CLN3	down
MSC	1.47788	8.04916	6.32935	6.94e-05	0.00528012	2.02715	MSC	up
DOP1B	-1.16886	5.68733	-6.31655	7.06e-05	0.00535012	2.01004	DOP1B	down
ACADS	-0.820626	4.00363	-6.31286	7.09e-05	0.00535535	2.0051	ACADS	down
ZYX	-0.800773	10.2792	-6.3052	7.17e-05	0.00538931	1.99485	ZYX	down
NCAPH2	-0.594679	4.42957	-6.29401	7.27e-05	0.00544461	1.97984	NCAPH2	down
SLCO2B1	-2.18122	5.46762	-6.29111	7.3e-05	0.00544461	1.97596	SLCO2B1	down
TRAM2	-1.17252	6.15242	-6.28884	7.32e-05	0.00544461	1.97292	TRAM2	down
SCRN2	-1.13388	4.37058	-6.2857	7.36e-05	0.00544643	1.96869	SCRN2	down
TMEM129	-0.964799	4.55858	-6.28112	7.4e-05	0.00545882	1.96255	TMEM129	down
TANK	0.881438	6.39893	6.27427	7.47e-05	0.0054655	1.95335	TANK	up
SPINT1	-0.792589	5.53463	-6.27209	7.49e-05	0.0054655	1.95041	SPINT1	down
TST	-1.28745	4.00096	-6.27163	7.5e-05	0.0054655	1.9498	TST	down
NINJ1	1.35686	8.03218	6.2654	7.56e-05	0.00548363	1.94142	NINJ1	up
USP19	-0.495171	6.15722	-6.26351	7.58e-05	0.00548363	1.93888	USP19	no
IL6	1.31294	0.678538	6.24851	7.73e-05	0.00555557	1.91868	IL6	up
ACKR2	-0.43193	0.323008	-6.24562	7.76e-05	0.00555557	1.91478	ACKR2	no
RBM42	-0.524121	6.71051	-6.24546	7.77e-05	0.00555557	1.91456	RBM42	down
CLDN1	2.12535	2.26451	6.23478	7.88e-05	0.0056152	1.90016	CLDN1	up
SIL1	-0.650226	6.16221	-6.23118	7.92e-05	0.00562154	1.89531	SIL1	down
SH3TC2	-0.410801	0.349151	-6.21416	8.1e-05	0.00572853	1.87229	SH3TC2	no
CAVIN4	0.900111	1.82395	6.21177	8.13e-05	0.00572853	1.86907	CAVIN4	up
LDHD	-1.01518	1.01247	-6.19974	8.26e-05	0.00580131	1.85277	LDHD	down
ROS1	0.358803	0.193396	6.18089	8.48e-05	0.00591014	1.82721	ROS1	no
RADIL	-0.685402	1.19954	-6.17729	8.52e-05	0.00591014	1.82232	RADIL	down
TNIP3	1.65232	1.09475	6.17674	8.52e-05	0.00591014	1.82157	TNIP3	up
PAQR4	-1.06496	5.53105	-6.17384	8.56e-05	0.00591014	1.81763	PAQR4	down
CALML4	-0.609528	4.13643	-6.17164	8.58e-05	0.00591014	1.81464	CALML4	down
PRXL2B	1.20034	3.85402	6.16995	8.6e-05	0.00591014	1.81235	PRXL2B	up
ABCC10	-0.414007	4.69411	-6.16335	8.68e-05	0.00594208	1.80337	ABCC10	no
MIF4GD	-1.05417	3.65399	-6.15901	8.73e-05	0.0059559	1.79746	MIF4GD	down
REEP4	-0.631529	5.5429	-6.13899	8.97e-05	0.00609192	1.77018	REEP4	down
C1QTNF1	1.8193	0.985079	6.1366	9e-05	0.00609192	1.76692	C1QTNF1	up
LPIN2	-0.685206	5.08806	-6.13462	9.03e-05	0.00609192	1.76422	LPIN2	down
STAT4	2.34071	2.01309	6.1307	9.08e-05	0.00609378	1.75887	STAT4	up
PDE7B	-0.99294	1.60392	-6.12922	9.09e-05	0.00609378	1.75685	PDE7B	down
SPNS2	-1.6635	5.83382	-6.12443	9.15e-05	0.00611227	1.75031	SPNS2	down
SPN	-1.10725	6.97419	-6.11921	9.22e-05	0.00613456	1.74318	SPN	down
TMIGD3	-1.82869	4.55999	-6.11341	9.29e-05	0.0061619	1.73524	TMIGD3	down
GSTK1	-0.605511	6.50445	-6.10558	9.39e-05	0.00620669	1.72453	GSTK1	down
POLD1	-0.800259	4.94022	-6.09633	9.51e-05	0.00626418	1.71185	POLD1	down
LRRC4	-1.56125	3.94085	-6.08787	9.62e-05	0.00631008	1.70026	LRRC4	down
LY9	-0.826725	1.35398	-6.08598	9.65e-05	0.00631008	1.69766	LY9	down
DPEP1	-0.929028	1.08585	-6.08164	9.71e-05	0.00632601	1.69171	DPEP1	down
EHD4	-0.645258	6.46295	-6.07491	9.8e-05	0.00636296	1.68247	EHD4	down
ITGA3	-1.41674	5.35734	-6.0535	0.000100903	0.00650373	1.65302	ITGA3	down
OLIG2	1.89152	4.36708	6.04953	0.000101456	0.00650373	1.64756	OLIG2	up
RPGR	0.643341	3.67179	6.04778	0.000101701	0.00650373	1.64514	RPGR	up
FCHSD2	0.570465	5.49462	6.04618	0.000101925	0.00650373	1.64294	FCHSD2	up
PCDH17	0.990718	0.851197	6.04236	0.000102463	0.00650373	1.63768	PCDH17	up
CYHR1	-0.495298	4.72483	-6.04105	0.000102648	0.00650373	1.63587	CYHR1	no
SLC27A3	-1.10541	4.15027	-6.04033	0.00010275	0.00650373	1.63488	SLC27A3	down
HEXD	-0.613921	3.63368	-6.03783	0.000103104	0.00650373	1.63144	HEXD	down
GTF3C5	-0.545148	5.24617	-6.03704	0.000103218	0.00650373	1.63034	GTF3C5	down
CXCR2	-1.41578	1.405	-6.02178	0.000105415	0.00659966	1.60927	CXCR2	down
FHIP1B	-0.676291	6.56021	-6.02034	0.000105624	0.00659966	1.60729	FHIP1B	down
BLNK	-0.295352	0.259103	-6.01927	0.00010578	0.00659966	1.60581	BLNK	no
EBF1	1.58911	3.46983	6.01529	0.000106364	0.0066144	1.6003	EBF1	up
TIMP2	-0.853229	6.83106	-6.00722	0.000107557	0.00663529	1.58915	TIMP2	down
STING1	-1.25073	5.37295	-6.00658	0.000107653	0.00663529	1.58826	STING1	down
RGS16	2.78862	9.71744	6.00595	0.000107746	0.00663529	1.58739	RGS16	up
PMVK	-0.76552	6.502	-5.99793	0.000108949	0.00666759	1.57629	PMVK	down
DGLUCY	-0.612119	4.74275	-5.99778	0.000108972	0.00666759	1.57608	DGLUCY	down
FFAR2	-1.37082	2.615	-5.99512	0.000109374	0.00667077	1.57239	FFAR2	down
GEM	1.16753	8.0424	5.99065	0.000110052	0.00669069	1.5662	GEM	up
PTPRN2	-0.979065	4.40405	-5.97453	0.00011254	0.00682013	1.54384	PTPRN2	down
ASGR2	-1.08595	1.91169	-5.96607	0.00011387	0.00687882	1.53208	ASGR2	down
EVL	-1.08915	6.66625	-5.96183	0.000114543	0.00689757	1.52618	EVL	down
SERPINB7	2.36035	1.34995	5.95263	0.000116017	0.00694397	1.51338	SERPINB7	up
SNAP25	0.480179	0.321934	5.95237	0.000116059	0.00694397	1.51302	SNAP25	no
UBR7	-0.412804	6.13016	-5.95021	0.000116408	0.00694397	1.51002	UBR7	no
GFI1	-1.60465	3.87933	-5.94185	0.00011777	0.00700324	1.49837	GFI1	down
DENND2B	-0.767246	1.60757	-5.93294	0.000119241	0.00706866	1.48594	DENND2B	down
GALNT2	-0.702848	6.89301	-5.92696	0.000120238	0.00710027	1.47761	GALNT2	down
CDK5RAP3	-0.706111	6.357	-5.9224	0.000121006	0.00710027	1.47123	CDK5RAP3	down
TMC8	-1.18452	3.40766	-5.92149	0.00012116	0.00710027	1.46996	TMC8	down
TELO2	-0.58794	5.18937	-5.91801	0.000121749	0.00710027	1.46511	TELO2	down
LBH	-1.79441	7.04475	-5.91692	0.000121935	0.00710027	1.46358	LBH	down
QARS1	-0.463557	6.98783	-5.91646	0.000122013	0.00710027	1.46293	QARS1	no
RAB3IL1	-1.31079	4.41053	-5.89937	0.000124961	0.0072314	1.43903	RAB3IL1	down
UBXN10	-0.975326	1.11009	-5.89899	0.000125027	0.0072314	1.4385	UBXN10	down
MINDY3	0.635466	4.57665	5.89238	0.000126189	0.00727651	1.42924	MINDY3	up
GRAMD1A	1.3253	5.41851	5.88464	0.000127562	0.00730492	1.4184	GRAMD1A	up
RASSF1	-0.430662	4.57974	-5.88243	0.000127958	0.00730492	1.41529	RASSF1	no
COQ8A	-1.28307	6.15292	-5.88118	0.000128183	0.00730492	1.41354	COQ8A	down
RPS6KB2	-0.500092	5.12653	-5.879	0.000128573	0.00730492	1.41049	RPS6KB2	down
WTAP	1.19649	6.23537	5.87885	0.000128601	0.00730492	1.41027	WTAP	up
GRK6	-0.767294	4.80884	-5.87446	0.000129394	0.007323	1.40411	GRK6	down
TSLP	2.00081	1.95505	5.87284	0.000129689	0.007323	1.40183	TSLP	up
RIPK2	1.27307	5.9431	5.86161	0.000131747	0.00741722	1.38606	RIPK2	up
AMDHD2	-0.920341	3.63358	-5.85413	0.000133137	0.00747335	1.37555	AMDHD2	down
ITGB8	1.48499	1.91157	5.84252	0.000135328	0.00754661	1.35919	ITGB8	up
PTGER4	0.788945	7.76699	5.83999	0.00013581	0.00754661	1.35563	PTGER4	up
PRSS36	-1.23251	3.94238	-5.83986	0.000135835	0.00754661	1.35545	PRSS36	down
NECAB3	-0.755184	3.30625	-5.83884	0.000136029	0.00754661	1.35402	NECAB3	down
JUNB	0.932126	8.61916	5.83103	0.000137532	0.00760186	1.343	JUNB	up
MTUS1	-1.88691	4.39884	-5.82953	0.000137823	0.00760186	1.34088	MTUS1	down
LINC02898	-2.08956	2.95473	-5.82726	0.000138264	0.00760411	1.33769	LINC02898	down
CCL1	3.24669	2.46599	5.818	0.000140079	0.00768172	1.32462	CCL1	up
ATPAF2	-0.640976	2.95151	-5.80494	0.000142682	0.00780202	1.30616	ATPAF2	down
AHR	1.13312	5.3284	5.8011	0.000143459	0.00781143	1.30072	AHR	up
IVD	-0.847853	5.41911	-5.79969	0.000143743	0.00781143	1.29874	IVD	down
FGD3	-0.842348	5.3227	-5.79801	0.000144086	0.00781143	1.29635	FGD3	down
BIN1	-1.48585	3.5584	-5.78665	0.000146417	0.00788529	1.28026	BIN1	down
KIR2DL4	-1.08681	1.77738	-5.78595	0.000146561	0.00788529	1.27928	KIR2DL4	down
SERPINE2	2.29405	6.13592	5.78397	0.000146971	0.00788529	1.27647	SERPINE2	up
PRPF6	-0.420461	7.35537	-5.78333	0.000147106	0.00788529	1.27556	PRPF6	no
POLG2	-0.622086	3.61518	-5.7807	0.000147655	0.00789247	1.27182	POLG2	down
THSD7A	-1.50651	3.81681	-5.76125	0.000151776	0.00809006	1.24422	THSD7A	down
UXS1	1.16994	6.57934	5.75668	0.000152763	0.0081199	1.23772	UXS1	up
FN3KRP	-0.833441	4.88558	-5.74724	0.000154821	0.00820639	1.2243	FN3KRP	down
P4HTM	-0.925718	3.07808	-5.74484	0.00015535	0.00821154	1.22089	P4HTM	down
PSCA	-0.611237	1.00292	-5.73724	0.000157035	0.00826868	1.21007	PSCA	down
MUS81	-0.478073	5.54765	-5.73338	0.000157899	0.00826868	1.20456	MUS81	no
ZNF516	-0.619804	5.49823	-5.73264	0.000158066	0.00826868	1.2035	ZNF516	down
TRIP10	1.04905	5.92249	5.73218	0.000158169	0.00826868	1.20285	TRIP10	up
TBXA2R	-0.747298	3.99065	-5.73021	0.000158612	0.00826909	1.20005	TBXA2R	down
NSMCE4A	-0.634774	4.24835	-5.72365	0.000160099	0.00829067	1.19068	NSMCE4A	down
TMEM86A	-1.19972	5.15027	-5.72282	0.000160287	0.00829067	1.18951	TMEM86A	down
CPNE2	-1.08789	6.91604	-5.72262	0.000160333	0.00829067	1.18922	CPNE2	down
CXCL10	2.31225	6.30033	5.71299	0.000162546	0.00835997	1.17547	CXCL10	up
DBN1	-1.43058	5.92014	-5.71296	0.000162551	0.00835997	1.17544	DBN1	down
ATP2B3	-0.772939	0.942818	-5.70894	0.000163486	0.00836514	1.16969	ATP2B3	down
IL32	1.2791	1.49699	5.7072	0.000163892	0.00836514	1.1672	IL32	up
TEX264	-0.501053	6.88496	-5.70686	0.000163971	0.00836514	1.16672	TEX264	down
CEACAM21	-1.16862	2.36396	-5.69903	0.000165811	0.00843639	1.15552	CEACAM21	down
PDLIM2	-0.768218	4.0275	-5.69347	0.00016713	0.00848084	1.14757	PDLIM2	down
CBFA2T3	-0.869195	3.26966	-5.68164	0.000169976	0.00860234	1.13063	CBFA2T3	down
TRIM36	1.05754	3.77756	5.67546	0.000171483	0.00865264	1.12177	TRIM36	up
C1orf127	-1.23658	1.79755	-5.67385	0.00017188	0.00865264	1.11946	C1orf127	down
COMMD4	-0.471134	3.70895	-5.6661	0.000173794	0.00871089	1.10834	COMMD4	no
CCL19	2.09668	1.40008	5.66482	0.000174114	0.00871089	1.1065	CCL19	up
LPXN	0.722854	8.69493	5.66324	0.000174507	0.00871089	1.10423	LPXN	up
MSRB1	-0.998456	5.21438	-5.6618	0.000174868	0.00871089	1.10216	MSRB1	down
AK1	-0.873906	3.20052	-5.65971	0.000175391	0.00871411	1.09917	AK1	down
ZFYVE16	1.06817	4.33871	5.65734	0.000175986	0.00872092	1.09577	ZFYVE16	up
METTL25B	-0.59672	5.27163	-5.63835	0.000180843	0.00891861	1.06844	METTL25B	down
SLC2A6	1.75956	6.50157	5.63808	0.000180912	0.00891861	1.06806	SLC2A6	up
LRP5	-0.955147	3.19875	-5.62577	0.000184136	0.00905407	1.05033	LRP5	down
CPSF1	-0.522991	6.33745	-5.62325	0.000184803	0.00906206	1.0467	CPSF1	down
BHLHE40	1.46071	7.6816	5.62157	0.000185251	0.00906206	1.04427	BHLHE40	up
LINGO3	-0.334505	0.199056	-5.61159	0.000187928	0.00914759	1.02987	LINGO3	no
POPDC3	1.44831	3.46124	5.61146	0.000187961	0.00914759	1.02969	POPDC3	up
SLC35D3	0.645005	0.451611	5.5982	0.000191583	0.00930009	1.01053	SLC35D3	up
NTHL1	-0.987723	3.52835	-5.58848	0.000194284	0.00939074	0.996474	NTHL1	down
CROT	-0.791223	2.03795	-5.58697	0.000194706	0.00939074	0.994294	CROT	down
ZNF319	-0.772376	3.90061	-5.58618	0.000194931	0.00939074	0.993137	ZNF319	down
NAMPT	1.61116	3.20851	5.58009	0.000196649	0.0094496	0.984323	NAMPT	up
SULT1A1	-0.87718	2.67338	-5.57077	0.000199311	0.00955338	0.970823	SULT1A1	down
NOD1	-0.643357	2.06275	-5.56131	0.000202055	0.00964216	0.957095	NOD1	down
DDIT4L	-1.80302	8.36413	-5.56089	0.000202177	0.00964216	0.956488	DDIT4L	down
KHDC1	-0.535259	1.85442	-5.55155	0.000204925	0.0097488	0.942929	KHDC1	down
DLX3	-2.47872	4.59676	-5.54661	0.000206396	0.00979426	0.935748	DLX3	down
PYROXD2	-1.83932	3.19004	-5.54343	0.000207349	0.00981502	0.93112	PYROXD2	down
INHBA	2.80554	2.63153	5.5319	0.00021084	0.00990996	0.914348	INHBA	up
TESMIN	-0.449228	2.38681	-5.53035	0.000211315	0.00990996	0.912091	TESMIN	no
AKR7A2	-0.612791	5.73229	-5.52905	0.000211712	0.00990996	0.910202	AKR7A2	down
TACC3	-0.977071	3.99887	-5.52882	0.000211783	0.00990996	0.909865	TACC3	down
GLE1	-0.311043	5.18746	-5.52696	0.000212356	0.00990996	0.907154	GLE1	no
SCAMP2	-0.768043	7.4489	-5.52656	0.000212479	0.00990996	0.90657	SCAMP2	down
TFAP2E	-0.645538	1.93181	-5.52249	0.000213736	0.00992219	0.900647	TFAP2E	down
MAGIX	-0.366785	1.13978	-5.52193	0.00021391	0.00992219	0.899827	MAGIX	no
ZBTB1	0.781918	5.82498	5.52065	0.000214306	0.00992219	0.897972	ZBTB1	up
CHST12	-0.636022	1.87901	-5.51404	0.000216372	0.00998746	0.888331	CHST12	down
ESS2	-0.379303	4.04696	-5.51279	0.000216765	0.00998746	0.886509	ESS2	no
PLPP7	-0.715935	1.99156	-5.50248	0.000220036	0.010104	0.871463	PLPP7	down
TWIST1	1.39374	6.9405	5.50132	0.000220407	0.010104	0.86977	TWIST1	up
MYZAP	-1.16148	1.91373	-5.49837	0.000221356	0.010104	0.865455	MYZAP	down
VANGL1	-0.897824	3.67178	-5.4962	0.000222056	0.010104	0.862284	VANGL1	down
VHL	0.760957	6.16727	5.49571	0.000222215	0.010104	0.861565	VHL	up
ELL2	0.881882	5.98915	5.49488	0.000222481	0.010104	0.86036	ELL2	up
PIDD1	-0.557248	3.73124	-5.48804	0.000224708	0.0101809	0.850354	PIDD1	down
SLC39A3	-0.935193	4.59466	-5.4833	0.000226264	0.010227	0.843422	SLC39A3	down
NOXA1	-2.1181	2.82619	-5.46677	0.000231779	0.0104515	0.819223	NOXA1	down
CDS2	-0.429693	3.32067	-5.46411	0.00023268	0.0104673	0.815324	CDS2	no
PEX26	-0.508131	4.14395	-5.4579	0.000234798	0.0105137	0.806219	PEX26	down
SLAMF6	-1.34399	3.03715	-5.45728	0.00023501	0.0105137	0.805311	SLAMF6	down
C7orf50	-0.918242	4.83696	-5.45624	0.000235368	0.0105137	0.80378	C7orf50	down
CPLANE2	-0.904423	2.81035	-5.4539	0.000236175	0.0105186	0.800343	CPLANE2	down
MPPE1	-0.784335	3.09614	-5.45059	0.000237319	0.0105186	0.795486	MPPE1	down
CCDC153	-0.807277	1.65668	-5.45019	0.000237457	0.0105186	0.794903	CCDC153	down
GIMAP6	-1.39635	5.36831	-5.44952	0.000237689	0.0105186	0.793918	GIMAP6	down
FOXRED1	-0.650849	3.80156	-5.44553	0.000239079	0.0105449	0.78806	FOXRED1	down
BAP1	-0.365015	6.44561	-5.44318	0.000239902	0.0105449	0.784605	BAP1	no
FZD5	-0.629298	2.31427	-5.44305	0.000239946	0.0105449	0.78442	FZD5	down
DNASE1	-0.696198	3.17287	-5.43335	0.000243375	0.0106641	0.77016	DNASE1	down
ZNF267	0.597732	6.64224	5.43116	0.000244159	0.0106641	0.766929	ZNF267	up
HK3	-2.07631	3.2686	-5.43065	0.000244339	0.0106641	0.766186	HK3	down
DGKZ	-0.758089	5.53652	-5.42446	0.000246565	0.0107366	0.757072	DGKZ	down
PIGQ	-0.818462	4.19541	-5.4201	0.000248145	0.0107807	0.750649	PIGQ	down
MAN1B1	-0.584671	5.77071	-5.41732	0.000249157	0.0108	0.746558	MAN1B1	down
MERTK	-1.37149	6.72778	-5.41358	0.000250526	0.0108317	0.741053	MERTK	down
COMMD3	-0.974434	3.60755	-5.41222	0.000251026	0.0108317	0.739048	COMMD3	down
SLCO5A1	0.15944	0.0843772	5.40287	0.000254494	0.0109128	0.725255	SLCO5A1	no
IL17RE	-0.996842	1.62566	-5.4028	0.000254517	0.0109128	0.725163	IL17RE	down
MRPS18A	-0.466001	6.85109	-5.40146	0.00025502	0.0109128	0.723179	MRPS18A	no
REEP1	-0.593373	0.756462	-5.40098	0.000255199	0.0109128	0.722474	REEP1	down
CCDC92	-0.445441	4.55476	-5.39249	0.000258403	0.0110148	0.709932	CCDC92	no
KANK2	-0.870521	5.3129	-5.39159	0.000258743	0.0110148	0.708607	KANK2	down
PLA2G4A	-1.10878	5.43738	-5.3878	0.000260188	0.0110336	0.703011	PLA2G4A	down
NFKB1	1.55778	5.08024	5.38739	0.000260344	0.0110336	0.702406	NFKB1	up
MARCHF2	-1.00086	4.8812	-5.38583	0.000260942	0.0110343	0.700102	MARCHF2	down
FMNL3	0.87359	6.49711	5.38329	0.000261917	0.011051	0.69635	FMNL3	up
SGSH	-0.849223	4.63191	-5.38174	0.000262517	0.0110518	0.694052	SGSH	down
SHROOM2	-0.707304	0.944132	-5.37884	0.000263639	0.0110746	0.68976	SHROOM2	down
KLF4	-1.87928	5.54246	-5.37653	0.000264536	0.0110878	0.686346	KLF4	down
TMEM102	-0.829115	3.15278	-5.37203	0.000266291	0.0111368	0.679697	TMEM102	down
BMT2	1.03378	4.13869	5.36656	0.000268445	0.0112023	0.671599	BMT2	up
RNF166	-0.907891	6.28385	-5.3563	0.000272538	0.0113482	0.656384	RNF166	down
DENND6B	-1.04102	3.6707	-5.34885	0.000275546	0.0114134	0.645344	DENND6B	down
DNAJC4	-0.606736	4.9929	-5.3483	0.00027577	0.0114134	0.644529	DNAJC4	down
ABCD4	-0.587535	4.96158	-5.34797	0.000275904	0.0114134	0.644039	ABCD4	down
PWWP3A	-0.60051	5.42962	-5.34551	0.000276909	0.0114302	0.640382	PWWP3A	down
PIMREG	-0.989475	1.06626	-5.3374	0.000280241	0.0115253	0.628354	PIMREG	down
MS4A6A	-0.70769	0.731821	-5.33696	0.000280425	0.0115253	0.627696	MS4A6A	down
MOB3B	0.467254	0.518949	5.33379	0.000281742	0.0115544	0.622983	MOB3B	no
EPHB3	-0.632447	2.07572	-5.3138	0.000290193	0.0118677	0.59326	EPHB3	down
C3orf52	0.867004	0.654191	5.31279	0.000290627	0.0118677	0.591754	C3orf52	up
PTPRJ	0.500387	7.49885	5.31082	0.000291475	0.0118722	0.588825	PTPRJ	up
POLR2E	-0.457695	6.49003	-5.30938	0.000292098	0.0118722	0.586678	POLR2E	no
ACOD1	1.97774	1.37206	5.30691	0.00029317	0.0118722	0.582994	ACOD1	up
TMC6	-1.07015	5.39141	-5.30583	0.00029364	0.0118722	0.581382	TMC6	down
LPAR5	-1.2137	3.67563	-5.3035	0.000294654	0.0118722	0.577914	LPAR5	down
RPL13A	-0.567474	7.35275	-5.30282	0.00029495	0.0118722	0.576904	RPL13A	down
RPP25	-0.882252	5.92816	-5.30207	0.000295279	0.0118722	0.575782	RPP25	down
ZNF280A	-1.9514	2.60151	-5.30105	0.000295728	0.0118722	0.574255	ZNF280A	down
COL18A1	-0.881695	3.08062	-5.29693	0.000297536	0.0119196	0.568125	COL18A1	down
COX5B	-0.816807	8.85398	-5.29538	0.000298223	0.011922	0.565803	COX5B	down
TMCO4	-0.839421	3.30252	-5.2912	0.000300079	0.0119627	0.559565	TMCO4	down
RIPOR1	-0.682188	5.12891	-5.29025	0.000300498	0.0119627	0.558159	RIPOR1	down
LRFN5	1.37428	2.67968	5.28601	0.000302398	0.0120132	0.551818	LRFN5	up
ZDHHC24	-0.664212	2.95047	-5.2827	0.000303887	0.0120472	0.546878	ZDHHC24	down
TMEM259	-0.338925	7.78878	-5.27557	0.000307122	0.0121501	0.536227	TMEM259	no
CD83	1.50457	7.84242	5.26979	0.000309768	0.0122287	0.527596	CD83	up
SLC22A31	-0.924262	3.88498	-5.26843	0.000310396	0.0122287	0.525559	SLC22A31	down
NFE2L2	1.11156	5.86892	5.26705	0.000311035	0.0122287	0.52349	NFE2L2	up
OTUB2	-0.702219	3.08756	-5.26328	0.000312784	0.0122721	0.517848	OTUB2	down
MFSD5	-0.684106	6.12129	-5.26036	0.000314143	0.0123001	0.513487	MFSD5	down
ICOSLG	0.51767	0.830787	5.25772	0.00031538	0.0123231	0.509532	ICOSLG	up
ND5	0.311171	12.8484	5.25448	0.000316906	0.0123574	0.504676	ND5	no
ADCK2	-1.00621	5.44855	-5.2508	0.000318649	0.0123999	0.499159	ADCK2	down
SRGAP3	-0.446432	0.373696	-5.24762	0.000320162	0.0124096	0.494393	SRGAP3	no
CYLD	0.589283	4.65025	5.24753	0.000320202	0.0124096	0.494267	CYLD	up
KIF25	-0.355383	0.484888	-5.24446	0.000321673	0.0124413	0.489655	KIF25	no
IFNGR2	0.720238	10.1316	5.23822	0.000324679	0.0125223	0.480298	IFNGR2	up
NRP2	1.95221	4.66274	5.23521	0.000326139	0.0125223	0.475781	NRP2	up
CAMK2G	-1.00576	3.13983	-5.235	0.000326238	0.0125223	0.475479	CAMK2G	down
PHF24	0.790176	1.30891	5.23467	0.000326399	0.0125223	0.474981	PHF24	up
EYA1	0.0668879	0.0496941	5.23242	0.000327496	0.0125391	0.471605	EYA1	no
EZR	-0.447265	7.41423	-5.22825	0.000329543	0.0125921	0.465334	EZR	no
TAMALIN	1.03821	0.873457	5.21403	0.000336615	0.0128254	0.44397	TAMALIN	up
MAN1C1	-1.50696	3.83981	-5.21327	0.000336996	0.0128254	0.442831	MAN1C1	down
PDZD11	-0.350641	4.16302	-5.20475	0.000341316	0.0129639	0.430013	PDZD11	no
TMEM101	-0.598101	5.30619	-5.20043	0.000343532	0.013022	0.423502	TMEM101	down
SLC9A3R1	-1.1921	4.18232	-5.19728	0.000345155	0.0130576	0.418757	SLC9A3R1	down
MRNIP	-0.59288	2.85481	-5.1913	0.000348259	0.0131489	0.409748	MRNIP	down
NPIPB11	0.268359	0.438031	5.18995	0.000348964	0.0131494	0.407712	NPIPB11	no
ZNF697	0.932906	7.236	5.18588	0.000351099	0.0132037	0.401575	ZNF697	up
PSKH1	-0.54324	5.67141	-5.18146	0.00035343	0.0132651	0.394914	PSKH1	down
LILRA2	-1.31648	2.02386	-5.17809	0.00035522	0.0133061	0.38983	LILRA2	down
CRIP1	-0.814054	1.53782	-5.16663	0.000361381	0.0135103	0.372524	CRIP1	down
IFIH1	1.09954	6.11896	5.16433	0.000362633	0.0135305	0.369042	IFIH1	up
CDAN1	-0.593983	3.6101	-5.16274	0.000363497	0.0135362	0.366648	CDAN1	down
LMO2	-1.2834	7.38182	-5.15217	0.000369321	0.0137083	0.35065	LMO2	down
HAUS4	-0.618414	4.09477	-5.15174	0.00036956	0.0137083	0.35	HAUS4	down
COPS7B	-0.470664	4.81571	-5.14209	0.000374959	0.0138815	0.335399	COPS7B	no
ST8SIA5	-1.56014	2.52933	-5.13838	0.000377058	0.0139102	0.329781	ST8SIA5	down
B4GALNT3	-0.759178	3.13486	-5.13814	0.000377197	0.0139102	0.32941	B4GALNT3	down
GDPD5	-0.682006	4.24217	-5.12921	0.000382299	0.0140711	0.315885	GDPD5	down
PEAK3	-1.39188	2.04226	-5.12472	0.000384896	0.0141394	0.309071	PEAK3	down
SNRNP25	-0.696914	4.78978	-5.12185	0.000386568	0.0141734	0.304707	SNRNP25	down
MED29	-0.349723	5.82946	-5.11408	0.000391122	0.0143128	0.292918	MED29	no
GCNT1	-2.13969	4.22278	-5.11191	0.000392404	0.0143322	0.289622	GCNT1	down
ACKR3	1.4417	5.998	5.10836	0.000394515	0.0143816	0.284223	ACKR3	up
PDE8A	0.898667	4.01484	5.09824	0.000400588	0.0145394	0.268842	PDE8A	up
PLCD1	-0.858595	1.5745	-5.09748	0.00040105	0.0145394	0.267683	PLCD1	down
STUB1	-0.51526	6.68169	-5.09734	0.000401136	0.0145394	0.267468	STUB1	down
OGFRL1	1.51059	7.64814	5.09602	0.000401935	0.0145407	0.265465	OGFRL1	up
FIS1	-0.465334	7.16324	-5.09002	0.000405596	0.0146453	0.256336	FIS1	no
VPS28	-0.450401	6.79482	-5.08675	0.00040761	0.0146902	0.251349	VPS28	no
SERPINB9	1.24121	1.0794	5.08541	0.000408439	0.0146922	0.249304	SERPINB9	up
ING4	-0.615705	4.16177	-5.08181	0.000410666	0.0147445	0.243827	ING4	down
ITGB5	-0.93926	8.3328	-5.08022	0.000411659	0.0147523	0.241398	ITGB5	down
OSBPL10	-0.184724	0.320678	-5.07882	0.000412532	0.0147558	0.239265	OSBPL10	no
TMEM161A	-0.612793	4.89703	-5.0765	0.000413984	0.0147799	0.235727	TMEM161A	down
TMED9	-0.558827	7.88548	-5.07385	0.000415646	0.0148056	0.231693	TMED9	down
ITGA11	-1.24651	2.36288	-5.07188	0.00041689	0.0148056	0.228683	ITGA11	down
NAGLU	-0.547313	5.17771	-5.06995	0.00041811	0.0148056	0.225741	NAGLU	down
JOSD2	-0.520909	5.6589	-5.06975	0.000418232	0.0148056	0.225448	JOSD2	down
STMN3	-0.60495	1.76443	-5.06918	0.000418594	0.0148056	0.224576	STMN3	down
ARHGAP45	-0.66009	7.17037	-5.06687	0.000420067	0.0148301	0.221041	ARHGAP45	down
COL5A3	2.08822	2.92856	5.05861	0.000425359	0.0149716	0.208436	COL5A3	up
TADA3	-0.620922	7.35276	-5.05483	0.0004278	0.0149716	0.202673	TADA3	down
NDUFS2	-0.638145	6.78905	-5.0538	0.000428473	0.0149716	0.201091	NDUFS2	down
ZNF346	-0.399931	2.99827	-5.05272	0.000429174	0.0149716	0.199445	ZNF346	no
NUAK2	-1.30088	2.13139	-5.05199	0.000429652	0.0149716	0.198323	NUAK2	down
USP2	-0.959745	6.67638	-5.05169	0.000429848	0.0149716	0.197865	USP2	down
ARHGEF3	-1.07146	5.48472	-5.05019	0.000430824	0.0149716	0.195581	ARHGEF3	down
CEBPB	1.44336	7.56931	5.05	0.000430953	0.0149716	0.19528	CEBPB	up
PIGZ	-0.935033	2.80094	-5.04969	0.000431156	0.0149716	0.194806	PIGZ	down
BRAT1	-0.603042	4.56702	-5.04405	0.000434861	0.0150628	0.186191	BRAT1	down
PIM2	1.69095	6.11726	5.04329	0.000435364	0.0150628	0.185026	PIM2	up
POMC	-0.750424	3.51864	-5.03837	0.000438628	0.0151482	0.177505	POMC	down
GPR83	-0.195558	0.109001	-5.03589	0.000440288	0.015178	0.173702	GPR83	no
SUOX	-0.72631	3.48129	-5.03212	0.000442815	0.0152375	0.167939	SUOX	down
LYRM4	0.719875	3.78725	5.0241	0.00044825	0.0153955	0.155655	LYRM4	up
CASP6	-1.07081	2.58881	-5.02297	0.000449024	0.0153955	0.153918	CASP6	down
VPS51	-0.514877	5.03215	-5.01893	0.000451795	0.015447	0.147723	VPS51	down
CABIN1	-0.740354	5.16436	-5.01841	0.000452152	0.015447	0.146926	CABIN1	down
DSE	0.721377	2.65657	5.01479	0.00045465	0.015498	0.14138	DSE	up
PPCDC	-0.696155	3.87962	-5.0119	0.000456653	0.015498	0.136953	PPCDC	down
PPOX	-1.01101	2.8319	-5.01155	0.000456895	0.015498	0.136419	PPOX	down
EFNB1	-1.15305	4.62068	-5.01107	0.00045723	0.015498	0.13568	EFNB1	down
LAMP3	3.08718	1.97684	5.00922	0.000458525	0.015498	0.132833	LAMP3	up
CCR1	-0.825573	7.68934	-5.00921	0.000458531	0.015498	0.132819	CCR1	down
BET1	0.544417	4.93187	4.99419	0.000469153	0.0158289	0.109758	BET1	up
FAHD2B	-0.837196	1.38687	-4.98959	0.000472457	0.0158906	0.10269	FAHD2B	down
PRDM1	1.17071	5.76426	4.98932	0.00047265	0.0158906	0.102279	PRDM1	up
TMEM86B	-0.687403	1.99282	-4.98744	0.000474011	0.0159082	0.0993828	TMEM86B	down
MET	2.15645	4.00677	4.98626	0.000474863	0.0159087	0.0975747	MET	up
TREM2	-1.37432	10.2134	-4.98286	0.000477338	0.0159636	0.0923399	TREM2	down
CCL5	0.959373	10.7954	4.98102	0.000478683	0.0159805	0.0895058	CCL5	up
ARRDC1	-0.930522	4.96803	-4.97052	0.000486429	0.0161953	0.0733401	ARRDC1	down
TBC1D13	-0.787299	6.10755	-4.96999	0.000486821	0.0161953	0.0725287	TBC1D13	down
DNTTIP1	-0.50109	7.06012	-4.96535	0.000490291	0.0162777	0.0653742	DNTTIP1	down
PEAK1	1.07397	2.67583	4.96439	0.000491008	0.0162777	0.0639038	PEAK1	up
ACTB	-0.505509	11.7506	-4.96217	0.000492683	0.0162987	0.0604735	ACTB	down
PTGIR	2.04124	3.61293	4.95993	0.00049437	0.0162987	0.0570305	PTGIR	up
HOXA10	-0.798636	3.75381	-4.95839	0.000495536	0.0162987	0.0546585	HOXA10	down
PLEKHA2	-0.799171	6.55679	-4.95834	0.000495578	0.0162987	0.0545723	PLEKHA2	down
TAFAZZIN	-0.62507	4.34238	-4.95788	0.000495925	0.0162987	0.0538681	TAFAZZIN	down
SKIV2L	-0.457839	6.23362	-4.95214	0.000500304	0.0164143	0.0450142	SKIV2L	no
ADAP2	-0.973647	5.8243	-4.94744	0.000503921	0.0165045	0.0377596	ADAP2	down
ZNF786	-0.64784	2.90573	-4.94393	0.000506639	0.016565	0.0323405	ZNF786	down
LRRC25	-0.985002	5.79176	-4.93691	0.000512125	0.0167156	0.0214949	LRRC25	down
CD33	-0.569784	6.00441	-4.93562	0.000513138	0.0167201	0.019503	CD33	down
ST3GAL5	-0.886829	4.08953	-4.93014	0.000517468	0.016784	0.0110399	ST3GAL5	down
SYTL1	-0.875688	0.72534	-4.9283	0.00051893	0.016784	0.00819932	SYTL1	down
SGSM3	-0.599909	5.28608	-4.92789	0.000519261	0.016784	0.00755615	SGSM3	down
MRPL12	-0.790665	5.12741	-4.92778	0.000519345	0.016784	0.00739364	MRPL12	down
COX8A	-0.440566	9.46457	-4.92757	0.000519512	0.016784	0.00707051	COX8A	no
TFPI2	2.8022	6.54439	4.9261	0.000520689	0.0167935	0.00479032	TFPI2	up
SLFN11	-0.969002	5.9535	-4.92228	0.000523752	0.0168637	-0.00111616	SLFN11	down
TFAP2A	1.3992	3.31984	4.91786	0.000527319	0.0169499	-0.00795336	TFAP2A	up
SLC38A10	-0.604708	6.08991	-4.91503	0.000529624	0.0169807	-0.0123467	SLC38A10	down
GBP5	1.48852	2.69203	4.91421	0.000530289	0.0169807	-0.0136108	GBP5	up
DIRAS1	-1.06295	5.1056	-4.91339	0.000530954	0.0169807	-0.0148737	DIRAS1	down
TAF6	-0.409196	4.32274	-4.91022	0.000533549	0.0169974	-0.0197829	TAF6	no
MYL5	-0.464495	4.15159	-4.90986	0.000533843	0.0169974	-0.0203392	MYL5	no
CSF1	0.888215	6.10817	4.90904	0.000534523	0.0169974	-0.0216199	CSF1	up
IGFBPL1	-0.60101	0.73841	-4.90816	0.000535248	0.0169974	-0.0229863	IGFBPL1	down
PAFAH1B3	-0.806749	4.13669	-4.90489	0.000537944	0.0169974	-0.0280456	PAFAH1B3	down
RASGRP2	-1.12047	1.38207	-4.90479	0.000538023	0.0169974	-0.028194	RASGRP2	down
FAM219B	-0.707969	5.72062	-4.90415	0.000538556	0.0169974	-0.029191	FAM219B	down
GRK2	-0.658501	6.97925	-4.90407	0.000538622	0.0169974	-0.0293154	GRK2	down
PARP3	-0.501582	4.09774	-4.89884	0.000542977	0.0171065	-0.0374268	PARP3	down
HS3ST3B1	1.86024	5.22831	4.89238	0.000548408	0.017201	-0.0474513	HS3ST3B1	up
ETV5	-1.34425	5.96099	-4.89191	0.000548805	0.017201	-0.0481794	ETV5	down
MYO10	1.75654	6.00142	4.89111	0.000549481	0.017201	-0.0494207	MYO10	up
PCM1	-1.35946	7.68368	-4.89097	0.000549593	0.017201	-0.049625	PCM1	down
CTBP1	-0.557113	5.25998	-4.88947	0.000550865	0.0172125	-0.0519535	CTBP1	down
MGMT	-0.551714	2.32217	-4.88615	0.000553695	0.017263	-0.0571161	MGMT	down
ISCA2	-0.60811	4.37491	-4.88545	0.000554296	0.017263	-0.0582073	ISCA2	down
CAPN10	-0.441762	4.12959	-4.88006	0.000558919	0.0173701	-0.0665742	CAPN10	no
TBC1D10C	-1.7981	2.76817	-4.87931	0.00055956	0.0173701	-0.0677289	TBC1D10C	down
PPP1R35	-0.722682	5.2987	-4.87756	0.00056108	0.0173889	-0.0704615	PPP1R35	down
TMUB2	-0.421383	5.63001	-4.8744	0.00056382	0.0174056	-0.0753678	TMUB2	no
GRAMD2B	0.779447	3.57048	4.87391	0.000564244	0.0174056	-0.076125	GRAMD2B	up
ICAM3	-0.987703	4.52133	-4.87377	0.000564364	0.0174056	-0.0763399	ICAM3	down
PLCXD1	-0.629653	4.52623	-4.8725	0.000565473	0.0174116	-0.0783164	PLCXD1	down
TYSND1	-0.876162	2.27571	-4.8708	0.000566955	0.0174291	-0.0809535	TYSND1	down
ULK3	-0.775802	5.7373	-4.85499	0.000580973	0.0178312	-0.105556	ULK3	down
DENND5A	1.27202	4.5108	4.85156	0.000584066	0.0178972	-0.110905	DENND5A	up
STK16	-0.43154	4.58885	-4.84911	0.000586281	0.0179362	-0.114717	STK16	no
TXN2	-0.522083	7.73669	-4.8443	0.000590658	0.0180136	-0.12221	TXN2	down
DCUN1D3	0.604382	2.6815	4.84416	0.000590784	0.0180136	-0.122425	DCUN1D3	up
G3BP1	0.503777	5.81327	4.84321	0.000591651	0.0180136	-0.123902	G3BP1	up
KSR1	-0.480615	1.85263	-4.8402	0.000594422	0.018059	-0.128609	KSR1	no
COMMD5	-0.526527	5.24639	-4.83953	0.000595037	0.018059	-0.129651	COMMD5	down
TCHP	-0.368975	3.60845	-4.83756	0.000596853	0.0180852	-0.13272	TCHP	no
SPSB3	-0.727729	4.01464	-4.83292	0.000601159	0.0181207	-0.139962	SPSB3	down
CRYBB1	-1.0812	5.11886	-4.83256	0.000601487	0.0181207	-0.140511	CRYBB1	down
RIPK3	-0.652073	3.70844	-4.83181	0.000602189	0.0181207	-0.141686	RIPK3	down
HDDC3	-1.01283	2.60523	-4.83169	0.000602305	0.0181207	-0.14188	HDDC3	down
PIN1	-0.628251	4.92936	-4.83117	0.000602784	0.0181207	-0.142681	PIN1	down
CHMP6	-0.569167	5.41949	-4.82593	0.000607706	0.0182398	-0.150873	CHMP6	down
MAPK8IP3	-0.580455	5.5179	-4.82278	0.000610674	0.0182814	-0.155781	MAPK8IP3	down
C20orf27	-0.635537	4.34472	-4.82243	0.000611012	0.0182814	-0.156338	C20orf27	down
TSPAN14	-0.89354	5.04213	-4.81909	0.000614181	0.0183286	-0.161549	TSPAN14	down
GUCD1	-0.441975	6.89334	-4.81874	0.000614516	0.0183286	-0.162098	GUCD1	no
PIP4K2A	-0.629175	6.37059	-4.81624	0.000616897	0.0183708	-0.165993	PIP4K2A	down
ADCY1	-0.950814	4.00007	-4.81446	0.000618609	0.018393	-0.168785	ADCY1	down
SIGIRR	-0.963317	3.47883	-4.81012	0.000622785	0.0184256	-0.175563	SIGIRR	down
PTPN1	0.565881	7.29645	4.80996	0.000622943	0.0184256	-0.175818	PTPN1	up
DUSP1	2.10753	6.49972	4.80934	0.000623545	0.0184256	-0.176791	DUSP1	up
RDX	0.802206	5.0389	4.80874	0.000624126	0.0184256	-0.17773	RDX	up
MINDY1	-0.522506	4.44262	-4.8083	0.000624546	0.0184256	-0.178407	MINDY1	down
KLF13	-0.507359	5.95371	-4.80639	0.0006264	0.0184433	-0.181393	KLF13	down
TTYH2	1.03788	1.45138	4.80569	0.000627085	0.0184433	-0.182494	TTYH2	up
PICK1	-0.839923	4.26672	-4.80098	0.00063169	0.0185501	-0.189866	PICK1	down
SLC7A11	1.60981	5.65632	4.79861	0.00063402	0.0185898	-0.193574	SLC7A11	up
ABCA7	-1.0448	1.828	-4.79736	0.000635251	0.0185937	-0.195528	ABCA7	down
CCS	-0.70726	4.82721	-4.79612	0.000636481	0.0185937	-0.197476	CCS	down
IL36RN	0.876185	0.852168	4.79551	0.000637084	0.0185937	-0.19843	IL36RN	up
TMEM185A	-0.611199	2.50143	-4.79432	0.000638255	0.0185993	-0.20028	TMEM185A	down
TTL	-0.511036	4.63004	-4.79226	0.000640307	0.0186091	-0.203514	TTL	down
NAIF1	-0.632482	4.16909	-4.79202	0.000640545	0.0186091	-0.203888	NAIF1	down
COPS6	-0.361089	6.74193	-4.78592	0.00064665	0.0187578	-0.213444	COPS6	no
ARHGAP24	1.02473	1.24851	4.78388	0.000648708	0.0187888	-0.216645	ARHGAP24	up
GPM6B	-0.468926	0.579647	-4.78125	0.000651369	0.0188372	-0.220768	GPM6B	no
NME3	-0.85735	5.12897	-4.77887	0.000653778	0.018857	-0.224488	NME3	down
RAB11FIP4	-1.26358	3.44158	-4.77862	0.000654034	0.018857	-0.224882	RAB11FIP4	down
PEX11G	-0.9815	1.95045	-4.77691	0.000655776	0.0188786	-0.227562	PEX11G	down
CALM1	-0.555923	6.73455	-4.77404	0.000658714	0.0188789	-0.232064	CALM1	down
EPHB6	-1.12213	2.22214	-4.77402	0.000658734	0.0188789	-0.232096	EPHB6	down
RASL11B	-0.990985	1.34321	-4.77345	0.000659323	0.0188789	-0.232995	RASL11B	down
TTC7A	-1.15054	5.32036	-4.77303	0.000659753	0.0188789	-0.233653	TTC7A	down
NEMP1	0.978269	6.6581	4.77072	0.000662131	0.0189029	-0.237276	NEMP1	up
HHEX	-1.35206	4.48075	-4.76958	0.000663308	0.0189029	-0.239065	HHEX	down
MYRF	-0.86649	3.63391	-4.76932	0.000663573	0.0189029	-0.239468	MYRF	down
PBX4	1.33063	2.92446	4.76608	0.000666935	0.0189425	-0.244559	PBX4	up
PSTPIP1	-0.463857	6.29663	-4.76577	0.000667258	0.0189425	-0.245047	PSTPIP1	no
SOCS6	-0.905335	4.39892	-4.7651	0.000667951	0.0189425	-0.246093	SOCS6	down
VPS26B	-0.568993	5.81295	-4.763	0.000670141	0.0189528	-0.24939	VPS26B	down
SMARCAL1	-0.417589	3.2729	-4.76285	0.000670305	0.0189528	-0.249637	SMARCAL1	no
ADRA2B	-2.3528	5.12589	-4.75969	0.000673609	0.0189646	-0.254589	ADRA2B	down
FAM53B	-1.03308	3.38055	-4.75969	0.000673612	0.0189646	-0.254594	FAM53B	down
SCRIB	-0.518328	5.7491	-4.7596	0.000673711	0.0189646	-0.254742	SCRIB	down
COASY	-0.46681	6.20563	-4.75741	0.000676014	0.0189858	-0.258181	COASY	no
TIFA	1.34585	3.12561	4.75698	0.00067646	0.0189858	-0.258844	TIFA	up
GAK	-0.315162	5.65365	-4.75489	0.000678677	0.01902	-0.262141	GAK	no
KAT2A	-0.673465	6.13955	-4.75203	0.000681709	0.0190471	-0.266631	KAT2A	down
LRRC38	0.565017	0.398825	4.75062	0.000683215	0.0190471	-0.268854	LRRC38	up
TSPAN17	-0.696317	5.45976	-4.75027	0.000683579	0.0190471	-0.269391	TSPAN17	down
ANKRD63	-0.581384	0.462462	-4.75021	0.000683651	0.0190471	-0.269496	ANKRD63	down
TRIM58	-1.07514	4.06075	-4.74882	0.000685133	0.0190605	-0.271678	TRIM58	down
NUDT22	-0.711069	5.06512	-4.74659	0.000687525	0.0190991	-0.275189	NUDT22	down
TBC1D29P	-1.77443	1.87674	-4.73959	0.000695073	0.0192655	-0.286188	TBC1D29P	down
CIB1	-0.499103	6.22947	-4.73916	0.000695539	0.0192655	-0.286863	CIB1	no
BMP4	-0.780135	1.04077	-4.73297	0.000702306	0.0194247	-0.296617	BMP4	down
AGFG2	-0.585764	2.29739	-4.7271	0.000708782	0.0195672	-0.305863	AGFG2	down
SNAPC1	1.1501	4.38874	4.72496	0.000711158	0.0195672	-0.309235	SNAPC1	up
COL19A1	0.407872	0.379835	4.72473	0.000711405	0.0195672	-0.309585	COL19A1	no
PAIP2B	-0.237587	0.276759	-4.72459	0.000711571	0.0195672	-0.30982	PAIP2B	no
EPHX3	0.403572	0.319959	4.71952	0.000717235	0.0196945	-0.317806	EPHX3	no
HIF1A	0.95853	7.28237	4.71764	0.000719346	0.019724	-0.320768	HIF1A	up
HPSE	-0.83959	3.6939	-4.71165	0.000726121	0.0198811	-0.330211	HPSE	down
AMFR	-0.575303	4.60303	-4.70421	0.000734631	0.020058	-0.341948	AMFR	down
ARL2	-0.64629	4.56444	-4.70349	0.000735467	0.020058	-0.343094	ARL2	down
CD300C	-0.934543	6.56034	-4.70289	0.000736158	0.020058	-0.34404	CD300C	down
UBL7	-0.485173	6.3121	-4.70233	0.0007368	0.020058	-0.344919	UBL7	no
CYB561	-0.538044	2.84137	-4.69861	0.000741115	0.0201467	-0.350801	CYB561	down
DCAF15	-0.474598	5.77519	-4.69539	0.000744868	0.0201805	-0.355889	DCAF15	no
DTX1	-0.458821	1.22599	-4.6949	0.000745431	0.0201805	-0.356651	DTX1	no
CIDEB	-1.36447	3.65351	-4.69481	0.00074554	0.0201805	-0.356798	CIDEB	down
LYRM9	-1.06412	1.97896	-4.68828	0.000753217	0.0203593	-0.367118	LYRM9	down
PARD6A	-0.68765	1.47747	-4.68451	0.000757694	0.02044	-0.373088	PARD6A	down
PTAFR	1.71441	2.9321	4.68329	0.000759144	0.02044	-0.375014	PTAFR	up
CAV1	1.14555	4.52361	4.68305	0.000759425	0.02044	-0.375386	CAV1	up
SPON2	-0.938256	2.17572	-4.67967	0.000763473	0.0204996	-0.380742	SPON2	down
SEPHS2	-0.436372	8.50132	-4.6794	0.000763793	0.0204996	-0.381164	SEPHS2	no
MAMLD1	1.26335	3.07227	4.6763	0.00076752	0.0205706	-0.386067	MAMLD1	up
NEU1	-0.384427	6.6634	-4.67239	0.000772254	0.020643	-0.392261	NEU1	no
RINL	-0.765702	3.96658	-4.67191	0.000772837	0.020643	-0.393022	RINL	down
SLC2A8	-0.745887	2.28108	-4.67138	0.000773476	0.020643	-0.393855	SLC2A8	down
CD1D	-1.5497	3.82852	-4.66959	0.00077565	0.0206721	-0.396682	CD1D	down
CXCL9	1.35371	0.895462	4.66827	0.000777264	0.0206861	-0.398776	CXCL9	up
G6PC3	-0.656843	4.88187	-4.66666	0.000779243	0.0207098	-0.401337	G6PC3	down
PCYT2	-0.806531	4.26961	-4.66549	0.000780678	0.0207133	-0.40319	PCYT2	down
RNF207	-0.336747	0.507117	-4.66477	0.000781553	0.0207133	-0.404319	RNF207	no
AP4M1	-0.470417	3.14374	-4.66181	0.000785204	0.0207811	-0.409014	AP4M1	no
DECR2	-0.765223	3.07429	-4.66088	0.000786354	0.0207827	-0.410489	DECR2	down
PDK4	-1.43056	1.17401	-4.65803	0.000789889	0.0208256	-0.415006	PDK4	down
ZBTB47	-0.735476	4.21123	-4.65695	0.000791226	0.0208256	-0.41671	ZBTB47	down
MARCKS	1.87121	6.69008	4.65635	0.000791974	0.0208256	-0.417662	MARCKS	up
PHACTR3	-1.94549	3.06158	-4.655	0.000793658	0.0208256	-0.419801	PHACTR3	down
FGL1	-1.62555	1.73718	-4.6546	0.000794161	0.0208256	-0.42044	FGL1	down
SEMA3G	-1.30123	1.91423	-4.65429	0.000794546	0.0208256	-0.420928	SEMA3G	down
SIRT5	-0.449788	1.38355	-4.65206	0.000797347	0.0208703	-0.424473	SIRT5	no
ABHD17A	-0.634929	3.72845	-4.6496	0.00080044	0.0209088	-0.428373	ABHD17A	down
RNF135	-0.885668	6.19332	-4.64793	0.000802552	0.0209088	-0.431027	RNF135	down
BCL11A	1.15068	1.08111	4.64737	0.000803259	0.0209088	-0.431915	BCL11A	up
HPS4	-0.368622	2.83824	-4.64683	0.00080394	0.0209088	-0.432768	HPS4	no
SNAI1	2.13535	5.9316	4.64528	0.000805907	0.0209088	-0.43523	SNAI1	up
HEATR9	1.16934	1.3684	4.64478	0.000806543	0.0209088	-0.436025	HEATR9	up
HDHD3	-1.14055	3.68465	-4.6446	0.000806765	0.0209088	-0.436302	HDHD3	down
NUB1	0.626737	5.82445	4.64372	0.000807889	0.0209088	-0.437705	NUB1	up
AOPEP	-0.375145	1.28941	-4.64308	0.000808706	0.0209088	-0.438723	AOPEP	no
ANKRD13D	-0.453186	5.80259	-4.63678	0.000816765	0.0210885	-0.448711	ANKRD13D	no
ACE	-1.10897	1.96022	-4.63587	0.00081794	0.0210902	-0.450159	ACE	down
LAMTOR4	-0.726907	6.22524	-4.63466	0.000819505	0.021102	-0.452085	LAMTOR4	down
SLC49A3	-0.652334	3.28508	-4.62967	0.000825976	0.0212399	-0.460008	SLC49A3	down
TSPAN32	-1.43846	3.85348	-4.62762	0.000828659	0.0212663	-0.463274	TSPAN32	down
FAM189A2	-0.679475	0.848664	-4.6269	0.000829597	0.0212663	-0.464414	FAM189A2	down
SORL1	-1.50661	4.85248	-4.62632	0.000830357	0.0212663	-0.465336	SORL1	down
TMEM143	-0.887769	2.56909	-4.6243	0.000833002	0.0213054	-0.46854	TMEM143	down
HS3ST3A1	1.57435	3.52624	4.61574	0.000844348	0.0215603	-0.482168	HS3ST3A1	up
LYSMD4	-0.579554	2.96459	-4.61507	0.000845237	0.0215603	-0.483228	LYSMD4	down
CBR1	-0.519748	5.44062	-4.61092	0.000850801	0.0216602	-0.489837	CBR1	down
MSR1	-0.960745	8.46387	-4.60981	0.000852287	0.0216602	-0.491595	MSR1	down
RPS6KA4	-1.09144	4.8013	-4.60903	0.000853338	0.0216602	-0.492835	RPS6KA4	down
NDOR1	-0.406702	4.57547	-4.60876	0.000853705	0.0216602	-0.493268	NDOR1	no
PDE4B	2.50309	2.21598	4.60706	0.000855998	0.0216895	-0.495971	PDE4B	up
C16orf54	-0.828482	6.05843	-4.60593	0.000857533	0.0216995	-0.497775	C16orf54	down
ZNF446	-0.462355	2.70062	-4.60395	0.000860226	0.0217387	-0.500933	ZNF446	no
SESN1	-1.27002	5.40989	-4.60191	0.000863	0.0217799	-0.504177	SESN1	down
NMUR1	-1.63159	2.41677	-4.59537	0.000871978	0.0219773	-0.514601	NMUR1	down
GANC	-0.461933	3.58502	-4.58806	0.00088212	0.0222035	-0.526249	GANC	no
CCDC96	-0.740912	2.24487	-4.58472	0.000886803	0.0222919	-0.531582	CCDC96	down
ISG20	1.47334	3.31631	4.58335	0.000888724	0.0223107	-0.533762	ISG20	up
SNX18	-0.786552	4.99874	-4.58089	0.000892194	0.022326	-0.537687	SNX18	down
RIN2	-1.2432	6.06152	-4.58057	0.000892647	0.022326	-0.538199	RIN2	down
NFE2	-0.44716	0.446168	-4.57984	0.000893677	0.022326	-0.53936	NFE2	no
IRAG2	-1.4858	4.96463	-4.57868	0.000895321	0.022326	-0.541211	IRAG2	down
PPP4C	-0.396352	7.60361	-4.57845	0.000895652	0.022326	-0.541584	PPP4C	no
RAMP1	-1.38738	6.00821	-4.5754	0.000899997	0.022326	-0.546458	RAMP1	down
ISCU	0.297337	6.00597	4.57484	0.000900794	0.022326	-0.54735	ISCU	no
HCST	-0.702346	7.91936	-4.57424	0.000901651	0.022326	-0.548307	HCST	down
RTKN	-0.676417	2.56394	-4.57406	0.00090191	0.022326	-0.548597	RTKN	down
CDK5	-0.789702	5.15107	-4.57394	0.000902071	0.022326	-0.548777	CDK5	down
TLR6	-0.559856	4.48985	-4.57383	0.000902238	0.022326	-0.548963	TLR6	down
PLCB2	-0.913954	7.50242	-4.57012	0.000907564	0.0224281	-0.554891	PLCB2	down
COMMD7	-0.520905	6.7078	-4.56894	0.000909264	0.0224281	-0.556776	COMMD7	down
FKBP5	1.53057	4.36223	4.56849	0.000909902	0.0224281	-0.557483	FKBP5	up
FOXD1	-0.79388	4.56943	-4.56486	0.000915163	0.0225096	-0.56329	FOXD1	down
TP53I11	-0.970857	4.86177	-4.56458	0.000915572	0.0225096	-0.563739	TP53I11	down
PIP4K2B	-0.393076	6.25538	-4.56029	0.000921827	0.0225537	-0.570597	PIP4K2B	no
GPR137B	0.765301	6.26604	4.55915	0.000923489	0.0225537	-0.572411	GPR137B	up
HES4	1.56468	2.29484	4.55893	0.000923811	0.0225537	-0.572763	HES4	up
KCNQ3	-1.34449	3.38008	-4.55879	0.000924013	0.0225537	-0.572983	KCNQ3	down
ALDH16A1	-0.718851	4.10972	-4.55817	0.000924925	0.0225537	-0.573977	ALDH16A1	down
SLC66A1	-0.714673	5.29921	-4.55795	0.00092525	0.0225537	-0.57433	SLC66A1	down
MGAT4C	0.75966	0.428745	4.55767	0.000925663	0.0225537	-0.57478	MGAT4C	up
LRPAP1	-0.504049	5.03299	-4.55598	0.000928154	0.0225855	-0.577487	LRPAP1	down
SPATA13	1.80994	3.6945	4.54763	0.000940537	0.022812	-0.590835	SPATA13	up
ETS2	0.95479	5.38495	4.54749	0.000940753	0.022812	-0.591067	ETS2	up
MOGS	-0.603717	6.50596	-4.54729	0.000941058	0.022812	-0.591393	MOGS	down
NISCH	-0.880409	6.28703	-4.54181	0.000949277	0.0229819	-0.600152	NISCH	down
GBGT1	-0.753525	3.86046	-4.54043	0.000951363	0.0229901	-0.602362	GBGT1	down
THBS2	-1.31715	1.78715	-4.53994	0.000952117	0.0229901	-0.603159	THBS2	down
NGEF	-1.18403	2.60405	-4.53912	0.000953354	0.0229901	-0.604468	NGEF	down
PKD1L3	-0.414197	0.368198	-4.5384	0.000954447	0.0229901	-0.605622	PKD1L3	no
MRC2	-0.684468	7.30409	-4.53652	0.000957305	0.0230298	-0.608633	MRC2	down
HECW2	0.495601	0.591875	4.53534	0.000959101	0.0230383	-0.61052	HECW2	no
ADRB2	-1.85796	4.7146	-4.5347	0.000960079	0.0230383	-0.611547	ADRB2	down
MAN2A2	-0.807535	4.30897	-4.53383	0.000961412	0.0230412	-0.612944	MAN2A2	down
MLNR	-1.25952	2.15445	-4.53201	0.000964187	0.0230447	-0.615847	MLNR	down
ITPKB	-1.29984	5.82544	-4.53179	0.000964534	0.0230447	-0.61621	ITPKB	down
TNRC18	-0.694418	5.92594	-4.53136	0.000965192	0.0230447	-0.616897	TNRC18	down
RNF26	-0.520662	6.36569	-4.52637	0.00097289	0.0231994	-0.624897	RNF26	down
HAVCR2	-1.03308	7.64553	-4.5245	0.00097579	0.0232064	-0.627895	HAVCR2	down
FECH	-0.562533	3.04006	-4.52424	0.000976192	0.0232064	-0.62831	FECH	down
TRAF3IP2	0.821159	3.86472	4.52382	0.000976842	0.0232064	-0.62898	TRAF3IP2	up
PIK3C2B	-1.22106	2.23096	-4.52282	0.000978397	0.0232144	-0.630582	PIK3C2B	down
TK2	-0.793187	3.62934	-4.52093	0.000981349	0.0232438	-0.633616	TK2	down
REEP5	-0.424156	6.41006	-4.52046	0.000982082	0.0232438	-0.634368	REEP5	no
CCR2	-1.3384	1.24142	-4.51878	0.000984718	0.0232773	-0.637068	CCR2	down
GIMAP8	2.10297	5.43986	4.51697	0.000987554	0.0233129	-0.639964	GIMAP8	up
COPS7A	-0.320017	6.37832	-4.51612	0.000988893	0.0233129	-0.641329	COPS7A	no
HS1BP3	-0.669696	3.50605	-4.51548	0.000989901	0.0233129	-0.642354	HS1BP3	down
TCF12	-0.838945	6.84833	-4.51384	0.000992506	0.0233454	-0.645001	TCF12	down
GPR55	-0.638302	0.540753	-4.51051	0.000997774	0.0234313	-0.650333	GPR55	down
ACOT8	-0.524144	4.27731	-4.50998	0.000998621	0.0234313	-0.651187	ACOT8	down
PTPN18	-0.870623	4.94143	-4.50766	0.00100232	0.0234891	-0.654912	PTPN18	down
DLG3	-1.58255	2.80748	-4.5051	0.00100642	0.0235561	-0.65902	DLG3	down
HTR1B	-0.647506	0.835232	-4.50268	0.00101032	0.0236183	-0.662914	HTR1B	down
C6orf226	-1.19005	3.45526	-4.49858	0.00101694	0.0237338	-0.669497	C6orf226	down
RHOBTB2	-1.07333	5.33729	-4.49808	0.00101775	0.0237338	-0.670297	RHOBTB2	down
DOCK8-AS1	-0.992935	1.48101	-4.49553	0.00102191	0.0237711	-0.674399	DOCK8-AS1	down
COQ8B	-0.514672	2.69854	-4.49519	0.00102246	0.0237711	-0.674944	COQ8B	down
TMEM250	-0.664466	6.74646	-4.4948	0.0010231	0.0237711	-0.675572	TMEM250	down
FGD2	-1.01774	1.90887	-4.49332	0.00102552	0.0237751	-0.677951	FGD2	down
ZDHHC8	-0.522437	4.73533	-4.49317	0.00102577	0.0237751	-0.678199	ZDHHC8	down
TMEM123	0.820099	8.41884	4.49112	0.00102912	0.0238238	-0.681486	TMEM123	up
ARHGAP6	-1.02394	2.39628	-4.48963	0.00103158	0.0238517	-0.683888	ARHGAP6	down
GRAMD4	-0.665741	6.99426	-4.48274	0.001043	0.0240691	-0.694976	GRAMD4	down
LPL	-1.26706	9.94097	-4.48176	0.00104463	0.0240691	-0.696543	LPL	down
FAM98C	-0.788853	3.17912	-4.48167	0.00104478	0.0240691	-0.69669	FAM98C	down
ZNF862	-0.695974	3.86461	-4.48017	0.00104729	0.0240978	-0.699106	ZNF862	down
LRRC8C	-1.20062	5.35215	-4.47815	0.00105068	0.0241177	-0.702362	LRRC8C	down
TMC7	-1.08636	1.74995	-4.47814	0.00105069	0.0241177	-0.70237	TMC7	down
GANAB	-0.366335	9.04832	-4.47534	0.0010554	0.0241967	-0.706878	GANAB	no
CCDC85C	-0.624183	0.91455	-4.47302	0.00105932	0.024247	-0.710613	CCDC85C	down
BIRC2	0.489709	6.36556	4.47167	0.00106162	0.024247	-0.712789	BIRC2	no
CNKSR3	0.590932	2.2855	4.47165	0.00106166	0.024247	-0.712831	CNKSR3	up
STK32C	-1.0851	3.70818	-4.47104	0.0010627	0.024247	-0.713812	STK32C	down
MT2A	1.48729	4.32069	4.46601	0.00107128	0.0244135	-0.72191	MT2A	up
NAV2	0.671173	0.762496	4.46505	0.00107293	0.024422	-0.723464	NAV2	up
DHRS1	-0.597453	3.29547	-4.46314	0.00107621	0.0244673	-0.726534	DHRS1	down
GLB1	-0.373359	6.4978	-4.46217	0.00107787	0.0244732	-0.72809	GLB1	no
TIRAP	-0.443509	3.32746	-4.4615	0.00107904	0.0244732	-0.729181	TIRAP	no
PRRG1	0.607745	3.85466	4.45906	0.00108325	0.0245277	-0.733104	PRRG1	up
FLYWCH2	-0.436751	5.1362	-4.45799	0.00108511	0.0245277	-0.734833	FLYWCH2	no
PLXNC1	0.6312	4.98373	4.45788	0.00108531	0.0245277	-0.735015	PLXNC1	up
HEY2	-1.67648	1.18526	-4.45694	0.00108695	0.0245357	-0.736536	HEY2	down
CDC42EP2	2.42083	3.74058	4.45595	0.00108867	0.0245429	-0.738133	CDC42EP2	up
WWC2	0.809893	5.30176	4.45527	0.00108985	0.0245429	-0.739221	WWC2	up
ZNF581	-0.543588	4.59982	-4.45425	0.00109163	0.0245539	-0.740862	ZNF581	down
PEX6	-0.801923	5.02241	-4.453	0.00109383	0.0245743	-0.742888	PEX6	down
SCAMP5	-1.81822	4.71857	-4.45164	0.0010962	0.0245986	-0.745072	SCAMP5	down
CPQ	-0.301513	6.24634	-4.45012	0.00109889	0.0246299	-0.747538	CPQ	no
PLK3	1.16022	6.70664	4.44898	0.00110088	0.0246455	-0.749362	PLK3	up
PTPN12	0.594099	8.60156	4.44752	0.00110348	0.0246746	-0.751733	PTPN12	up
VSIG4	-1.34023	4.04352	-4.44363	0.00111038	0.0247997	-0.758008	VSIG4	down
ADAMTS13	-0.523049	1.79449	-4.4423	0.00111274	0.0248234	-0.760149	ADAMTS13	down
SUMF1	-0.736401	3.61545	-4.44115	0.00111479	0.0248258	-0.762004	SUMF1	down
LCP2	0.933316	6.79819	4.44039	0.00111616	0.0248258	-0.763237	LCP2	up
PPP3CC	0.842904	5.65121	4.44005	0.00111677	0.0248258	-0.763784	PPP3CC	up
PNPLA6	-0.734691	5.58486	-4.43531	0.00112528	0.0249859	-0.771432	PNPLA6	down
PRMT7	-0.508088	2.64088	-4.43424	0.00112721	0.0249997	-0.77316	PRMT7	down
RHBDD3	-0.488916	5.18573	-4.43258	0.00113024	0.025022	-0.775857	RHBDD3	no
PACSIN2	-0.863175	8.18897	-4.43165	0.00113192	0.025022	-0.777351	PACSIN2	down
USP5	-0.319896	5.48646	-4.43151	0.00113217	0.025022	-0.777574	USP5	no
ABCA2	-0.822031	5.00144	-4.43056	0.0011339	0.0250312	-0.779112	ABCA2	down
MRPL37	-0.323345	8.02997	-4.42883	0.00113706	0.0250719	-0.781913	MRPL37	no
HTR2A	-0.290986	0.184784	-4.42587	0.00114247	0.025162	-0.786694	HTR2A	no
SLC45A1	-0.684634	0.603045	-4.42499	0.00114408	0.0251685	-0.788119	SLC45A1	down
TMEM53	-1.17348	2.57086	-4.42223	0.00114916	0.0252429	-0.792577	TMEM53	down
ARFGAP2	-0.444231	6.17873	-4.42118	0.0011511	0.0252429	-0.794277	ARFGAP2	no
P2RY8	-1.22532	5.45048	-4.421	0.00115145	0.0252429	-0.794575	P2RY8	down
NUMA1	-0.58425	5.6582	-4.41805	0.0011569	0.0252957	-0.799334	NUMA1	down
PLD1	-0.403838	2.37069	-4.41726	0.00115837	0.0252957	-0.800611	PLD1	no
CRACDL	-0.567264	0.981765	-4.41664	0.00115953	0.0252957	-0.801615	CRACDL	down
TNFSF9	0.917993	3.23266	4.41633	0.00116011	0.0252957	-0.802121	TNFSF9	up
SLC35F6	-0.503326	5.17576	-4.41612	0.0011605	0.0252957	-0.802459	SLC35F6	down
ADCY9	-0.984208	4.63249	-4.4153	0.00116204	0.0253002	-0.803794	ADCY9	down
THEM6	-0.882316	2.11095	-4.41063	0.00117079	0.0254615	-0.811347	THEM6	down
BMP2	-0.892303	4.53132	-4.40939	0.00117312	0.0254615	-0.81335	BMP2	down
MYL6	-0.673927	9.12782	-4.40921	0.00117346	0.0254615	-0.813639	MYL6	down
SLC35E2A	-0.922785	2.66636	-4.40723	0.00117721	0.0255139	-0.816857	SLC35E2A	down
PLEKHJ1	-0.746779	4.64989	-4.40519	0.00118107	0.0255683	-0.820148	PLEKHJ1	down
FRAT1	-1.12866	3.16153	-4.40417	0.00118302	0.0255815	-0.821811	FRAT1	down
DAP	-0.291703	7.8054	-4.40189	0.00118736	0.0256462	-0.825498	DAP	no
STK3	0.463665	3.2061	4.39941	0.00119211	0.0257053	-0.82952	STK3	no
MIIP	-0.569571	4.96524	-4.39905	0.0011928	0.0257053	-0.8301	MIIP	down
OGG1	-0.550334	3.0803	-4.39755	0.00119568	0.0257274	-0.832527	OGG1	down
ADAM15	-1.086	6.02057	-4.3965	0.00119771	0.0257274	-0.834233	ADAM15	down
PEX10	-0.450756	4.58994	-4.39641	0.00119788	0.0257274	-0.83438	PEX10	no
TACC2	-0.94784	4.11829	-4.39306	0.00120435	0.0258372	-0.8398	TACC2	down
AP2M1	-0.570669	7.88088	-4.38745	0.00121529	0.0260426	-0.848906	AP2M1	down
CD40	1.7214	4.42653	4.38588	0.00121836	0.0260789	-0.851442	CD40	up
VIPR1	-1.07169	0.88066	-4.37989	0.00123017	0.0262626	-0.861156	VIPR1	down
EXOC3	-0.502231	6.15627	-4.37984	0.00123028	0.0262626	-0.861241	EXOC3	down
CISH	-0.338821	0.828157	-4.37944	0.00123108	0.0262626	-0.8619	CISH	no
TNFRSF1B	0.827715	9.25058	4.37723	0.00123546	0.0262834	-0.865473	TNFRSF1B	up
ABCB8	-0.497076	3.68091	-4.37703	0.00123587	0.0262834	-0.865805	ABCB8	no
OCIAD2	-0.717343	4.20477	-4.37686	0.0012362	0.0262834	-0.866076	OCIAD2	down
SLC25A23	-0.568281	3.93411	-4.37505	0.00123982	0.0263308	-0.869016	SLC25A23	down
GIMAP5	0.880668	4.45575	4.36867	0.00125264	0.0265419	-0.879379	GIMAP5	up
C21orf58	-0.854193	2.14342	-4.36805	0.00125389	0.0265419	-0.880379	C21orf58	down
UBL4A	-0.456018	6.31928	-4.36803	0.00125394	0.0265419	-0.880419	UBL4A	no
SLC16A5	-0.713235	2.68252	-4.36687	0.00125628	0.026562	-0.882297	SLC16A5	down
IFNAR1	0.624687	5.52535	4.36508	0.00125992	0.0265854	-0.885206	IFNAR1	up
CHST2	1.3718	4.9595	4.36495	0.00126018	0.0265854	-0.885418	CHST2	up
JPT1	-0.530161	5.34537	-4.36212	0.00126596	0.0266776	-0.890019	JPT1	down
TBC1D14	-0.817067	6.22157	-4.35369	0.00128331	0.0270134	-0.903723	TBC1D14	down
SUGP1	-0.361814	5.04295	-4.34801	0.00129513	0.0272322	-0.912955	SUGP1	no
CCDC125	-0.775408	2.30207	-4.34672	0.00129785	0.0272558	-0.915062	CCDC125	down
OLFML3	-1.18208	2.51848	-4.34575	0.00129988	0.0272558	-0.916632	OLFML3	down
CEBPA	-1.70923	7.69189	-4.34471	0.00130206	0.0272558	-0.918319	CEBPA	down
TSSC4	-0.668544	5.28487	-4.34471	0.00130207	0.0272558	-0.918333	TSSC4	down
TMEM150A	-0.723058	3.26611	-4.34407	0.00130342	0.0272558	-0.919372	TMEM150A	down
TMEM141	-1.12428	5.01591	-4.34328	0.00130508	0.0272603	-0.920653	TMEM141	down
BTG2	1.40676	9.52443	4.34261	0.0013065	0.0272603	-0.921747	BTG2	up
NACC2	-0.815733	4.64382	-4.34073	0.00131047	0.0273133	-0.924805	NACC2	down
PHLDA3	-1.08865	5.0445	-4.33888	0.00131439	0.027365	-0.927811	PHLDA3	down
TRIM54	-0.960614	3.09371	-4.3374	0.00131754	0.0274005	-0.930217	TRIM54	down
DUSP7	-0.56887	7.78385	-4.33524	0.00132216	0.027452	-0.933742	DUSP7	down
BAD	-0.680329	5.06349	-4.33425	0.00132428	0.027452	-0.935355	BAD	down
TMEM255B	-0.48208	1.5587	-4.33422	0.00132434	0.027452	-0.935401	TMEM255B	no
ZNF775	0.73042	4.75325	4.33205	0.001329	0.0275186	-0.938935	ZNF775	up
ARRB2	-0.565136	7.39617	-4.32791	0.00133794	0.0276736	-0.945683	ARRB2	down
RNF8	-0.293497	4.2609	-4.32686	0.00134021	0.0276905	-0.947389	RNF8	no
HEMK1	-0.714678	1.83785	-4.32504	0.00134418	0.0277423	-0.950364	HEMK1	down
GNAQ	-0.68603	5.48114	-4.31989	0.00135542	0.027944	-0.958745	GNAQ	down
MRPS34	-0.551453	7.57264	-4.31785	0.00135991	0.0279886	-0.962075	MRPS34	down
LRCOL1	-0.569147	0.405692	-4.31757	0.00136053	0.0279886	-0.962528	LRCOL1	down
TOR4A	-0.631101	6.99962	-4.31487	0.00136651	0.0280813	-0.966944	TOR4A	down
PPP1R13B	-0.864785	3.23623	-4.31243	0.00137192	0.028162	-0.970917	PPP1R13B	down
NICN1	-0.781623	3.36661	-4.30926	0.00137898	0.0282608	-0.976085	NICN1	down
TMED1	-0.56925	4.56105	-4.30894	0.0013797	0.0282608	-0.976608	TMED1	down
PRDM2	0.811812	5.20279	4.30679	0.00138452	0.028329	-0.980118	PRDM2	up
HUWE1	0.664979	7.0328	4.30453	0.00138961	0.0284015	-0.98381	HUWE1	up
MAPKAPK3	-0.814584	7.36834	-4.30324	0.00139251	0.0284015	-0.985907	MAPKAPK3	down
PMEPA1	1.38679	2.79208	4.30323	0.00139254	0.0284015	-0.985929	PMEPA1	up
NEDD9	-0.886633	4.30768	-4.30235	0.00139453	0.0284116	-0.987367	NEDD9	down
ADAMTS15	-2.01702	5.93019	-4.30022	0.00139936	0.0284796	-0.990849	ADAMTS15	down
ANKRD44	-0.973517	4.2826	-4.29783	0.00140478	0.0285594	-0.994741	ANKRD44	down
CPTP	-0.490838	4.77046	-4.29717	0.0014063	0.0285598	-0.995829	CPTP	no
NAGPA	-0.745654	2.98113	-4.2945	0.00141239	0.0286529	-1.00018	NAGPA	down
TOPORS	0.351354	5.50159	4.293	0.00141584	0.028669	-1.00263	TOPORS	no
CAP1	-0.441974	13.7472	-4.29269	0.00141657	0.028669	-1.00315	CAP1	no
DRAM1	1.85912	4.26844	4.29206	0.00141802	0.028669	-1.00418	DRAM1	up
HCAR3	1.31442	1.12919	4.2914	0.00141954	0.028669	-1.00526	HCAR3	up
ZNF445	-0.565922	2.48165	-4.29089	0.00142072	0.028669	-1.00609	ZNF445	down
BAZ1A	0.572982	6.7117	4.29013	0.00142247	0.0286739	-1.00733	BAZ1A	up
SSPOP	-0.596205	1.40457	-4.28788	0.00142767	0.0287482	-1.011	SSPOP	down
SPATA33	-0.42013	2.37767	-4.28687	0.00143001	0.0287651	-1.01265	SPATA33	no
NOP9	-0.327098	5.93024	-4.28481	0.00143482	0.0288311	-1.01602	NOP9	no
IL12RB1	-0.667747	3.04053	-4.28012	0.00144579	0.0290209	-1.02369	IL12RB1	down
BCL6	0.612077	8.19307	4.27877	0.00144896	0.0290541	-1.0259	BCL6	up
EIF2D	-0.474474	4.84667	-4.27593	0.00145565	0.0291412	-1.03053	EIF2D	no
NPAS1	-0.723764	0.979943	-4.27563	0.00145637	0.0291412	-1.03103	NPAS1	down
PORCN	-0.540568	3.09014	-4.27481	0.00145831	0.0291472	-1.03236	PORCN	down
CEACAM19	0.622004	2.79506	4.27421	0.00145973	0.0291472	-1.03335	CEACAM19	up
SH3TC1	-1.11639	6.06135	-4.27274	0.00146323	0.0291863	-1.03575	SH3TC1	down
METTL9	-0.851855	5.40526	-4.26948	0.00147101	0.0292887	-1.04109	METTL9	down
COX6A1	-0.687923	5.54053	-4.2693	0.00147144	0.0292887	-1.04138	COX6A1	down
DPP7	-0.472983	8.68513	-4.26816	0.00147419	0.0292894	-1.04326	DPP7	no
INTS13	0.366203	6.21094	4.26777	0.00147511	0.0292894	-1.04389	INTS13	no
SUCNR1	-1.81181	2.56119	-4.26736	0.00147609	0.0292894	-1.04456	SUCNR1	down
CAMSAP3	-0.933902	1.67508	-4.26419	0.00148374	0.0294105	-1.04976	CAMSAP3	down
C22orf42	1.19895	3.41258	4.2635	0.0014854	0.0294128	-1.05088	C22orf42	up
PARP1	-0.786642	6.96097	-4.26201	0.00148901	0.0294536	-1.05332	PARP1	down
NPRL2	-0.667385	3.34067	-4.26119	0.00149099	0.0294621	-1.05466	NPRL2	down
UNC45A	-0.496967	5.22035	-4.25953	0.00149501	0.029511	-1.05737	UNC45A	no
TGFBR2	-0.713966	5.89581	-4.25774	0.00149939	0.0295662	-1.06031	TGFBR2	down
PAX8	-0.919043	2.62785	-4.25711	0.00150092	0.0295662	-1.06134	PAX8	down
GJB2	1.37692	1.6032	4.25573	0.0015043	0.0295881	-1.06361	GJB2	up
TET1	-0.35995	0.26571	-4.25539	0.00150514	0.0295881	-1.06416	TET1	no
RELL2	-0.92607	5.83777	-4.25439	0.0015076	0.0296059	-1.06581	RELL2	down
PIGR	-1.6467	4.40343	-4.25357	0.00150959	0.0296145	-1.06714	PIGR	down
SEPTIN9	-0.637158	6.56437	-4.25225	0.00151286	0.0296394	-1.06931	SEPTIN9	down
NOL4L	0.792626	3.01545	4.25174	0.0015141	0.0296394	-1.07014	NOL4L	up
CIAO3	-0.556343	3.46678	-4.25116	0.00151553	0.0296394	-1.07109	CIAO3	down
SMUG1	-0.497631	3.83828	-4.2503	0.00151766	0.0296504	-1.0725	SMUG1	no
PPP6R1	-0.588832	7.73755	-4.24851	0.0015221	0.0297067	-1.07544	PPP6R1	down
RHBDL1	-0.71905	1.87213	-4.24753	0.00152452	0.0297119	-1.07704	RHBDL1	down
ZER1	-0.499789	4.92095	-4.24638	0.00152739	0.0297119	-1.07892	ZER1	no
LMNTD2	-1.02299	2.38259	-4.24619	0.00152786	0.0297119	-1.07924	LMNTD2	down
UBE4B	-0.363117	5.15935	-4.24498	0.00153087	0.0297119	-1.08122	UBE4B	no
TECPR1	-0.676788	3.9187	-4.24469	0.0015316	0.0297119	-1.08169	TECPR1	down
PTPA	-0.820233	6.07106	-4.24404	0.00153324	0.0297119	-1.08278	PTPA	down
MYO1E	-0.278014	8.43123	-4.24401	0.0015333	0.0297119	-1.08281	MYO1E	no
SPECC1L	-0.41812	3.26484	-4.2428	0.00153634	0.0297406	-1.08481	SPECC1L	no
ARHGEF39	-0.663073	1.56915	-4.24171	0.00153905	0.0297628	-1.08658	ARHGEF39	down
SURF1	-0.733787	5.75786	-4.2403	0.0015426	0.0298011	-1.08889	SURF1	down
TECR	-0.395791	4.26097	-4.23781	0.00154888	0.0298251	-1.09298	TECR	no
MORN1	-0.391859	1.56016	-4.23711	0.00155064	0.0298251	-1.09413	MORN1	no
FAM174C	-0.43526	6.02209	-4.23706	0.00155077	0.0298251	-1.09421	FAM174C	no
DCHS1	-0.691971	2.96084	-4.23676	0.00155154	0.0298251	-1.09471	DCHS1	down
PRADC1	-0.800546	4.33318	-4.23618	0.00155301	0.0298251	-1.09566	PRADC1	down
GALNT10	-0.456233	3.58181	-4.23609	0.00155324	0.0298251	-1.09581	GALNT10	no
TNFSF13B	1.14083	3.866	4.23321	0.00156056	0.0299353	-1.10054	TNFSF13B	up
SHISA4	-0.912478	5.37027	-4.23159	0.00156467	0.0299671	-1.10318	SHISA4	down
P2RX7	1.47485	4.04693	4.23026	0.00156809	0.0299671	-1.10538	P2RX7	up
P3H2	2.07199	6.0368	4.23018	0.00156829	0.0299671	-1.10551	P3H2	up
ZNF768	-0.567545	5.78171	-4.23009	0.00156851	0.0299671	-1.10565	ZNF768	down
FTH1	1.16689	10.5344	4.22643	0.00157791	0.0301163	-1.11166	FTH1	up
GALNT12	-1.3122	2.98151	-4.22546	0.00158041	0.0301338	-1.11325	GALNT12	down
NUP210	-1.36635	5.3802	-4.22378	0.00158476	0.0301866	-1.11602	NUP210	down
TBC1D12	0.512838	3.8495	4.22111	0.00159169	0.0302555	-1.1204	TBC1D12	up
ACAD8	-0.767771	4.31503	-4.22098	0.00159202	0.0302555	-1.12062	ACAD8	down
PCDH1	-0.703944	1.83785	-4.22037	0.0015936	0.0302555	-1.12161	PCDH1	down
ANK3	-0.595396	0.821461	-4.2199	0.00159482	0.0302555	-1.12238	ANK3	down
EPHA1	-0.514344	0.471725	-4.21932	0.00159633	0.0302555	-1.12333	EPHA1	down
SLIT1	-0.562423	0.635556	-4.21789	0.00160007	0.0302963	-1.12569	SLIT1	down
ARHGAP17	-0.481683	4.79283	-4.21695	0.00160252	0.0303124	-1.12722	ARHGAP17	no
SNED1	-0.363455	0.479353	-4.21575	0.00160568	0.0303421	-1.12921	SNED1	no
HCN4	0.30245	0.163038	4.21299	0.00161293	0.0304228	-1.13374	HCN4	no
CD180	-1.07434	4.53811	-4.21291	0.00161315	0.0304228	-1.13387	CD180	down
HSD3B7	-0.860145	4.88969	-4.21146	0.00161696	0.0304644	-1.13625	HSD3B7	down
IFNGR1	-0.929857	8.6199	-4.209	0.00162348	0.0305372	-1.1403	IFNGR1	down
EEPD1	-1.25811	5.27556	-4.20879	0.00162403	0.0305372	-1.14063	EEPD1	down
ARHGAP18	-0.683869	7.78428	-4.20191	0.00164242	0.0308526	-1.15196	ARHGAP18	down
SASH3	-1.16158	6.91839	-4.19993	0.00164775	0.0309221	-1.15522	SASH3	down
NAT8L	-0.799094	2.72128	-4.19854	0.00165149	0.0309618	-1.1575	NAT8L	down
VEGFC	1.80348	3.72223	4.1962	0.00165784	0.0310501	-1.16135	VEGFC	up
UBOX5	-0.270745	2.60133	-4.19238	0.00166822	0.0312139	-1.16763	UBOX5	no
GALE	-0.559102	4.20506	-4.19062	0.00167303	0.0312731	-1.17053	GALE	down
NPAS4	-0.483148	0.470571	-4.18913	0.00167712	0.0313188	-1.17298	NPAS4	no
JAK1	0.281515	5.21369	4.18825	0.00167954	0.0313332	-1.17443	JAK1	no
MPRIP	-0.641286	4.92934	-4.18709	0.00168273	0.031362	-1.17634	MPRIP	down
C19orf54	-0.632538	4.5401	-4.18398	0.00169132	0.0314913	-1.18146	C19orf54	down
FSCN1	-0.625218	8.84503	-4.18043	0.00170119	0.031644	-1.18731	FSCN1	down
PTPN2	0.456225	4.42474	4.17865	0.00170616	0.0317055	-1.19024	PTPN2	no
RIMS3	-1.00132	7.0455	-4.17546	0.00171511	0.0318246	-1.19551	RIMS3	down
SLC43A1	-0.81263	4.92318	-4.17517	0.00171591	0.0318246	-1.19598	SLC43A1	down
DGKG	-0.754564	1.59282	-4.17014	0.00173013	0.0320341	-1.20427	DGKG	down
KIF22	-0.647882	4.06461	-4.16998	0.00173057	0.0320341	-1.20453	KIF22	down
IQSEC2	-1.00085	3.45156	-4.16839	0.00173509	0.0320687	-1.20715	IQSEC2	down
TNFSF8	0.262084	0.140952	4.16724	0.00173836	0.0320687	-1.20905	TNFSF8	no
TEDC1	-0.501886	1.92649	-4.16704	0.00173895	0.0320687	-1.20939	TEDC1	down
KCNIP3	-0.524959	0.586965	-4.16685	0.0017395	0.0320687	-1.2097	KCNIP3	down
SNAI2	0.797593	1.15666	4.16637	0.00174087	0.0320687	-1.21049	SNAI2	up
GIT1	-0.647864	5.94186	-4.16236	0.00175234	0.0322307	-1.2171	GIT1	down
ARFGAP3	0.996286	6.6649	4.16211	0.00175305	0.0322307	-1.21751	ARFGAP3	up
CDH5	-0.163646	0.112858	-4.16055	0.00175757	0.0322826	-1.22009	CDH5	no
IPCEF1	-1.13251	5.61764	-4.15899	0.00176207	0.032334	-1.22266	IPCEF1	down
QSOX1	-0.642325	7.29206	-4.15826	0.00176417	0.0323415	-1.22386	QSOX1	down
MXD4	-0.593185	4.95971	-4.15735	0.00176681	0.0323587	-1.22537	MXD4	down
BRICD5	-0.757436	3.57614	-4.15401	0.00177653	0.0325053	-1.23088	BRICD5	down
GPAA1	-0.536551	6.80926	-4.14747	0.0017957	0.0328246	-1.24167	GPAA1	down
PTPN22	-0.798753	1.39245	-4.14617	0.00179954	0.0328498	-1.24382	PTPN22	down
KLHDC8B	-1.41543	3.00592	-4.14584	0.00180053	0.0328498	-1.24437	KLHDC8B	down
GRAP	-1.01525	2.70486	-4.1443	0.00180507	0.032869	-1.24691	GRAP	down
SEMA4A	0.980828	5.40217	4.14427	0.00180518	0.032869	-1.24696	SEMA4A	up
NAP1L3	-0.884182	1.26428	-4.14373	0.00180677	0.032869	-1.24785	NAP1L3	down
ZNF74	-0.691561	1.72683	-4.14184	0.00181239	0.0329399	-1.25097	ZNF74	down
THOC3	-0.67008	1.4966	-4.13913	0.00182048	0.0330534	-1.25545	THOC3	down
WNT6	-0.934829	3.13609	-4.13819	0.00182329	0.0330534	-1.257	WNT6	down
MRPS24	0.695232	0.684196	4.13794	0.00182404	0.0330534	-1.25741	MRPS24	up
PCED1B	-1.59926	3.77138	-4.13743	0.00182559	0.0330534	-1.25826	PCED1B	down
NFKB2	1.24045	6.76949	4.13592	0.00183011	0.0331037	-1.26075	NFKB2	up
FAM102A	-0.66742	2.98714	-4.13429	0.00183504	0.0331614	-1.26345	FAM102A	down
SEMA4B	-0.854109	4.32428	-4.13219	0.00184138	0.0332443	-1.26692	SEMA4B	down
JUP	-1.11879	3.21828	-4.13031	0.00184707	0.0333155	-1.27002	JUP	down
MIGA2	-0.812067	3.92492	-4.12906	0.00185089	0.0333528	-1.2721	MIGA2	down
RPS14	-0.55964	8.49597	-4.12366	0.00186741	0.0336186	-1.28103	RPS14	down
BMP2K	-0.648763	6.32528	-4.11927	0.00188094	0.0338085	-1.28829	BMP2K	down
ABTB2	2.308	3.97788	4.11909	0.00188151	0.0338085	-1.28859	ABTB2	up
HOXA1	-0.5604	3.3129	-4.11575	0.00189189	0.0339629	-1.29412	HOXA1	down
SLC45A3	-0.968886	6.3099	-4.11293	0.00190066	0.0340883	-1.29877	SLC45A3	down
RNFT2	-0.149352	0.150587	-4.11185	0.00190405	0.0341169	-1.30056	RNFT2	no
SERHL2	-0.633757	1.2892	-4.11019	0.00190928	0.0341785	-1.30332	SERHL2	down
SKIL	0.91607	5.4974	4.10951	0.0019114	0.0341843	-1.30443	SKIL	up
D2HGDH	-0.609988	3.03658	-4.1086	0.00191428	0.0342036	-1.30594	D2HGDH	down
RALY	-0.311524	6.12742	-4.10685	0.00191981	0.0342702	-1.30884	RALY	no
LPAR1	0.594823	5.70138	4.10529	0.00192475	0.0343126	-1.31142	LPAR1	up
MLC1	-1.11189	2.80357	-4.10399	0.00192889	0.0343126	-1.31359	MLC1	down
WHAMM	-0.486322	4.81935	-4.10387	0.00192926	0.0343126	-1.31378	WHAMM	no
ZNF503	-0.651661	2.67627	-4.10383	0.00192939	0.0343126	-1.31385	ZNF503	down
RUNDC3A	-0.301358	0.78433	-4.10276	0.0019328	0.034313	-1.31562	RUNDC3A	no
BAHD1	-0.495887	5.50662	-4.10243	0.00193386	0.034313	-1.31617	BAHD1	no
TMEM221	-0.843764	0.90763	-4.10184	0.00193574	0.034313	-1.31715	TMEM221	down
SMARCD2	-0.349175	5.64902	-4.10156	0.00193663	0.034313	-1.31761	SMARCD2	no
SLC35B4	-0.491429	4.80403	-4.09277	0.0019649	0.0347815	-1.33217	SLC35B4	no
UBE2E1	0.56828	7.89409	4.09216	0.00196689	0.0347844	-1.33319	UBE2E1	up
KIF3C	-0.895701	3.27235	-4.09125	0.00196985	0.0348043	-1.3347	KIF3C	down
GSTA4	-1.21221	2.91721	-4.08772	0.00198133	0.0349429	-1.34054	GSTA4	down
ACCS	-0.958676	4.3855	-4.08771	0.00198137	0.0349429	-1.34056	ACCS	down
MYG1	-0.737648	5.62576	-4.08652	0.00198525	0.034979	-1.34252	MYG1	down
ELK3	-0.581185	5.63311	-4.0826	0.00199814	0.0351736	-1.34903	ELK3	down
NUDT16L1	-0.565258	4.90451	-4.08168	0.00200118	0.0351841	-1.35055	NUDT16L1	down
PTPRO	-0.892221	3.2317	-4.08098	0.00200349	0.0351841	-1.35171	PTPRO	down
PIK3R5	0.953521	6.34568	4.08036	0.00200555	0.0351841	-1.35275	PIK3R5	up
SMPD1	-0.662364	6.16045	-4.08019	0.00200613	0.0351841	-1.35304	SMPD1	down
SLC46A3	-0.926888	1.75325	-4.07809	0.00201307	0.0352654	-1.35651	SLC46A3	down
TNFAIP8L3	-1.4396	6.39799	-4.07767	0.00201447	0.0352654	-1.35721	TNFAIP8L3	down
RASSF8	0.747116	3.68966	4.07609	0.00201973	0.0353249	-1.35983	RASSF8	up
WWP2	-0.392106	5.30224	-4.07546	0.00202184	0.0353293	-1.36087	WWP2	no
WDPCP	-0.391704	1.35851	-4.07329	0.00202909	0.0354087	-1.36447	WDPCP	no
CD300LF	-1.07221	4.23357	-4.07299	0.0020301	0.0354087	-1.36497	CD300LF	down
GLIS3	1.18722	5.02959	4.07238	0.00203216	0.035412	-1.36599	GLIS3	up
PLD4	-1.28309	4.80257	-4.0694	0.0020422	0.0355544	-1.37094	PLD4	down
GPA33	-0.896606	0.776138	-4.06812	0.00204651	0.0355969	-1.37306	GPA33	down
NUDT14	-0.685532	5.26443	-4.0651	0.00205675	0.0357053	-1.37807	NUDT14	down
WDR13	-0.356514	4.78238	-4.06483	0.00205766	0.0357053	-1.37852	WDR13	no
NLRP3	0.804974	7.80151	4.06417	0.00205992	0.0357053	-1.37962	NLRP3	up
CYB5RL	-0.717888	2.40092	-4.06395	0.00206068	0.0357053	-1.37999	CYB5RL	down
PNPLA8	0.35242	4.81453	4.06352	0.00206212	0.0357053	-1.38069	PNPLA8	no
TNXB	-0.225609	0.35986	-4.05943	0.00207612	0.035915	-1.38749	TNXB	no
ZNF114	-0.647156	1.63278	-4.05684	0.00208506	0.035975	-1.3918	ZNF114	down
JAG2	-0.73038	2.68918	-4.05657	0.00208597	0.035975	-1.39224	JAG2	down
OTUB1	-0.334513	6.18705	-4.05588	0.00208834	0.035975	-1.39338	OTUB1	no
TEX2	-0.712853	6.35981	-4.0557	0.00208897	0.035975	-1.39369	TEX2	down
BABAM1	-0.509578	5.20734	-4.05568	0.00208904	0.035975	-1.39372	BABAM1	down
YIPF3	-0.431724	7.48305	-4.05445	0.00209329	0.0360156	-1.39576	YIPF3	no
ACACB	-0.719013	1.07653	-4.05256	0.00209985	0.0360958	-1.3989	ACACB	down
AAAS	-0.571379	4.76828	-4.0487	0.0021133	0.0362745	-1.40532	AAAS	down
PPIB	-0.332129	9.06899	-4.04849	0.00211406	0.0362745	-1.40568	PPIB	no
PTPRE	0.675915	6.61097	4.0479	0.00211613	0.0362774	-1.40666	PTPRE	up
STARD13	-0.771075	4.71233	-4.04613	0.00212233	0.0363331	-1.4096	STARD13	down
MZT2A	-0.565512	3.47576	-4.04588	0.0021232	0.0363331	-1.41001	MZT2A	down
SCYL3	-0.386069	4.07675	-4.04502	0.00212623	0.0363522	-1.41144	SCYL3	no
SLC46A1	-0.622145	2.62453	-4.04354	0.00213144	0.0363834	-1.4139	SLC46A1	down
MROH9	0.336278	0.310601	4.04342	0.00213188	0.0363834	-1.41411	MROH9	no
MUL1	-0.678824	5.82493	-4.04214	0.00213638	0.0364233	-1.41623	MUL1	down
HOMER2	-1.01893	2.58666	-4.04167	0.00213804	0.0364233	-1.41701	HOMER2	down
MYOZ1	-1.49831	6.0109	-4.03946	0.0021459	0.0365245	-1.42069	MYOZ1	down
GAS7	-0.843677	5.69376	-4.0362	0.0021575	0.0366677	-1.42611	GAS7	down
RPL3	-0.415655	8.86833	-4.03602	0.00215817	0.0366677	-1.42642	RPL3	no
PCDH9	0.553573	0.643369	4.03464	0.00216308	0.0367184	-1.4287	PCDH9	up
DNAH11	0.103677	0.115304	4.03203	0.00217247	0.0367382	-1.43305	DNAH11	no
CCDC87	-0.577889	1.08748	-4.03154	0.00217423	0.0367382	-1.43386	CCDC87	down
SLC2A4RG	-0.79472	5.84242	-4.03153	0.00217427	0.0367382	-1.43388	SLC2A4RG	down
FAM71E1	-0.603529	0.668113	-4.03101	0.00217615	0.0367382	-1.43475	FAM71E1	down
BTD	-0.435812	0.950604	-4.03042	0.00217829	0.0367382	-1.43574	BTD	no
NUBP2	-0.456481	4.60931	-4.02904	0.00218325	0.0367382	-1.43802	NUBP2	no
ETFBKMT	-0.512972	1.22145	-4.0285	0.00218521	0.0367382	-1.43893	ETFBKMT	down
ATP6V0E2	-0.865712	2.31658	-4.02837	0.0021857	0.0367382	-1.43915	ATP6V0E2	down
TRAF3	0.791131	5.49287	4.02813	0.00218655	0.0367382	-1.43954	TRAF3	up
CCNO	-0.858078	0.892562	-4.02798	0.0021871	0.0367382	-1.43979	CCNO	down
NRROS	-1.18139	7.93278	-4.02794	0.00218724	0.0367382	-1.43986	NRROS	down
TBC1D30	0.551961	1.80695	4.02789	0.00218742	0.0367382	-1.43994	TBC1D30	up
PLB1	-1.25566	2.89648	-4.02482	0.00219861	0.0368935	-1.44506	PLB1	down
NUDT2	-0.565439	6.33208	-4.02252	0.00220699	0.0370016	-1.44888	NUDT2	down
SLITRK5	-0.785813	1.40789	-4.01885	0.00222048	0.037195	-1.455	SLITRK5	down
AMIGO1	-0.637759	1.31658	-4.01633	0.00222977	0.0373178	-1.45919	AMIGO1	down
RPL7A	-0.561051	7.81092	-4.01176	0.00224676	0.0375691	-1.46682	RPL7A	down
HGH1	-0.558771	5.79432	-4.01061	0.00225103	0.0375732	-1.46872	HGH1	down
ZSCAN31	-0.480021	0.299123	-4.0105	0.00225143	0.0375732	-1.4689	ZSCAN31	no
RNH1	-0.577049	6.66701	-4.0101	0.00225293	0.0375732	-1.46957	RNH1	down
CEBPE	-0.995728	3.62087	-4.00902	0.002257	0.0375858	-1.47138	CEBPE	down
CDIPT	-0.604509	6.28115	-4.00852	0.00225888	0.0375858	-1.47222	CDIPT	down
AACS	-0.419418	2.65107	-4.00832	0.00225961	0.0375858	-1.47254	AACS	no
SLC45A4	-0.509363	3.28505	-4.00616	0.00226775	0.0376881	-1.47615	SLC45A4	down
NLRC4	-1.05453	3.96863	-4.00452	0.00227393	0.0377421	-1.47888	NLRC4	down
ZNF704	-0.639169	1.09136	-4.00424	0.00227496	0.0377421	-1.47934	ZNF704	down
HHIPL1	-0.584313	2.93866	-4.00329	0.00227856	0.0377689	-1.48093	HHIPL1	down
KLC1	-0.292789	3.41763	-4.0008	0.002288	0.0378353	-1.48508	KLC1	no
OR2W3	-1.37205	3.00211	-4.00053	0.00228905	0.0378353	-1.48554	OR2W3	down
GATB	-0.498642	2.72161	-4.00029	0.00228994	0.0378353	-1.48593	GATB	no
RNF141	-1.30802	3.4981	-4.00014	0.00229052	0.0378353	-1.48618	RNF141	down
LOXL4	-2.40705	3.55403	-3.99459	0.00231173	0.0381525	-1.49544	LOXL4	down
CLCN4	-1.06071	2.197	-3.9887	0.00233446	0.0384634	-1.50526	CLCN4	down
SLC41A2	1.31469	4.59409	3.98867	0.00233461	0.0384634	-1.50532	SLC41A2	up
MCTP1	1.12864	3.49531	3.98729	0.00233994	0.0384937	-1.50761	MCTP1	up
NCAPD2	-0.454583	4.03752	-3.98715	0.00234049	0.0384937	-1.50785	NCAPD2	no
HMGCL	-0.529352	4.81877	-3.9848	0.00234965	0.038611	-1.51177	HMGCL	down
YIF1B	-0.79062	4.53947	-3.98032	0.00236723	0.0388474	-1.51925	YIF1B	down
TNFAIP2	2.30968	6.8998	3.9784	0.00237482	0.0388474	-1.52246	TNFAIP2	up
OSM	1.88418	3.80408	3.97835	0.00237502	0.0388474	-1.52255	OSM	up
KCNAB2	-0.647845	7.20447	-3.97818	0.00237569	0.0388474	-1.52283	KCNAB2	down
CARNS1	-1.37457	2.96605	-3.97768	0.00237766	0.0388474	-1.52366	CARNS1	down
PHKA2	-0.414842	2.70529	-3.97756	0.00237813	0.0388474	-1.52386	PHKA2	no
SERPINA9	0.962599	0.481299	3.9771	0.00237997	0.0388474	-1.52464	SERPINA9	up
GBP4	1.10042	3.76797	3.97699	0.00238037	0.0388474	-1.52481	GBP4	up
SPTAN1	-0.371112	6.04134	-3.9764	0.00238272	0.0388524	-1.5258	SPTAN1	no
NPDC1	-1.31223	5.94481	-3.97582	0.00238504	0.038857	-1.52677	NPDC1	down
HES6	-1.38293	3.31211	-3.97328	0.00239513	0.0389879	-1.53101	HES6	down
OBSL1	-1.06289	2.94719	-3.96859	0.00241391	0.0392332	-1.53885	OBSL1	down
TCIM	0.346177	0.173088	3.96804	0.00241613	0.0392332	-1.53977	TCIM	no
ACAP3	-0.561153	3.13997	-3.96797	0.00241638	0.0392332	-1.53988	ACAP3	down
SNCG	-1.53979	3.11905	-3.96515	0.00242776	0.0393463	-1.54459	SNCG	down
PTGER2	1.42017	3.51063	3.96503	0.00242826	0.0393463	-1.5448	PTGER2	up
AIFM1	-0.399475	3.86316	-3.96465	0.00242981	0.0393463	-1.54544	AIFM1	no
IRF4	0.318855	0.252124	3.9642	0.00243162	0.0393463	-1.54619	IRF4	no
PARVG	-0.807647	6.21616	-3.96349	0.00243449	0.0393592	-1.54737	PARVG	down
ACAD10	-0.472519	4.04008	-3.96229	0.00243935	0.0394008	-1.54937	ACAD10	no
COL28A1	-0.112441	0.0867192	-3.96142	0.00244291	0.0394008	-1.55084	COL28A1	no
RHBDD2	-0.543871	6.1782	-3.96133	0.00244327	0.0394008	-1.55098	RHBDD2	down
TUBA1B	-0.595945	7.33896	-3.95771	0.00245803	0.0396053	-1.55703	TUBA1B	down
NSMCE1	-0.681951	5.79079	-3.95715	0.00246036	0.0396092	-1.55798	NSMCE1	down
ALDH4A1	-1.0778	2.34229	-3.95598	0.00246514	0.0396526	-1.55992	ALDH4A1	down
NCF4	-1.13801	7.48899	-3.95495	0.0024694	0.0396876	-1.56166	NCF4	down
HINT2	-0.970443	3.83804	-3.95367	0.00247464	0.0397282	-1.56379	HINT2	down
SPATA20	-0.54514	5.57175	-3.95332	0.0024761	0.0397282	-1.56438	SPATA20	down
ZNF521	-0.745211	4.0056	-3.95103	0.00248555	0.039825	-1.5682	ZNF521	down
ZNF154	-0.181027	0.32492	-3.95085	0.00248632	0.039825	-1.56851	ZNF154	no
FARS2	-0.527862	2.18461	-3.95005	0.00248964	0.0398447	-1.56985	FARS2	down
SFRP2	0.454378	0.470375	3.94868	0.00249534	0.0399023	-1.57214	SFRP2	no
RUSF1	-0.378431	6.7199	-3.94741	0.00250061	0.0399319	-1.57426	RUSF1	no
DOK1	-0.861079	5.93894	-3.94723	0.00250138	0.0399319	-1.57457	DOK1	down
SORCS2	-0.527458	2.31574	-3.94394	0.00251511	0.0401173	-1.58006	SORCS2	down
CD84	-1.37434	5.34205	-3.94334	0.00251765	0.0401243	-1.58108	CD84	down
PPP5D1P	-1.24771	2.75472	-3.94198	0.00252337	0.0401491	-1.58335	PPP5D1P	down
TMEM91	-0.615909	2.97367	-3.94196	0.00252343	0.0401491	-1.58338	TMEM91	down
TMEM256	-0.951159	4.14656	-3.93676	0.00254544	0.0404509	-1.59209	TMEM256	down
GPIHBP1	-0.61151	0.696955	-3.93647	0.00254665	0.0404509	-1.59257	GPIHBP1	down
TAF11	-0.363409	5.29092	-3.93522	0.00255197	0.0405016	-1.59466	TAF11	no
WNT5A	1.35696	0.908067	3.93324	0.00256042	0.0406019	-1.59798	WNT5A	up
AGBL5	-0.367901	3.58501	-3.93121	0.00256911	0.040705	-1.60138	AGBL5	no
KAT2B	-0.510668	4.14827	-3.93073	0.0025712	0.040705	-1.60219	KAT2B	down
DNAH12	-0.113705	0.119564	-3.92829	0.00258166	0.0408366	-1.60626	DNAH12	no
IFI27L1	-0.811577	3.0692	-3.9261	0.00259114	0.0409225	-1.60994	IFI27L1	down
RFNG	-0.556118	4.64309	-3.92539	0.00259421	0.0409225	-1.61113	RFNG	down
IL20RB	-0.446523	2.24953	-3.9246	0.00259765	0.0409225	-1.61246	IL20RB	no
RDH5	-0.426219	0.826415	-3.92441	0.00259845	0.0409225	-1.61277	RDH5	no
PTGES2	-0.339855	4.646	-3.92393	0.00260054	0.0409225	-1.61357	PTGES2	no
RENBP	-0.716454	6.2926	-3.92272	0.00260581	0.0409225	-1.6156	RENBP	down
TRPM8	-1.36906	4.97952	-3.92252	0.00260668	0.0409225	-1.61594	TRPM8	down
FAM151B	0.714911	2.05813	3.92251	0.00260674	0.0409225	-1.61596	FAM151B	up
PPP2R5A	-0.442349	6.81346	-3.92234	0.00260748	0.0409225	-1.61625	PPP2R5A	no
EEF1D	-0.308507	6.24866	-3.92208	0.0026086	0.0409225	-1.61668	EEF1D	no
AURKAIP1	-0.50813	6.98171	-3.9212	0.00261245	0.0409492	-1.61816	AURKAIP1	down
CYP27B1	0.727642	5.45733	3.91983	0.0026184	0.0410087	-1.62044	CYP27B1	up
LACC1	0.538316	8.06324	3.9192	0.00262116	0.0410182	-1.6215	LACC1	up
RECK	-0.872971	5.13148	-3.91637	0.00263361	0.0411485	-1.62625	RECK	down
SLC7A8	-2.02466	6.30703	-3.91632	0.00263381	0.0411485	-1.62633	SLC7A8	down
TRIM66	-0.654897	3.1195	-3.91557	0.00263714	0.0411666	-1.62759	TRIM66	down
STX10	-0.679828	7.27526	-3.91321	0.00264757	0.0412955	-1.63155	STX10	down
ALDH5A1	-0.89975	2.55861	-3.91104	0.00265716	0.0414113	-1.63518	ALDH5A1	down
CDS1	-0.631819	2.69532	-3.90998	0.0026619	0.0414512	-1.63697	CDS1	down
GPR132	0.867569	5.85417	3.90929	0.00266494	0.0414646	-1.63811	GPR132	up
EXTL3	-0.440151	3.93273	-3.9085	0.00266848	0.0414858	-1.63944	EXTL3	no
GPBP1	0.298076	6.14467	3.90746	0.00267314	0.0415242	-1.64119	GPBP1	no
PLEKHS1	0.101503	0.0585156	3.90317	0.00269236	0.0417886	-1.64838	PLEKHS1	no
ZC3H12C	1.12207	6.41619	3.90089	0.00270264	0.0418833	-1.6522	ZC3H12C	up
CATSPER1	-0.693501	3.96603	-3.90085	0.00270286	0.0418833	-1.65228	CATSPER1	down
SYNM	-0.769442	3.56179	-3.89949	0.00270899	0.0419441	-1.65455	SYNM	down
AATK	-0.579447	1.33895	-3.89893	0.00271152	0.0419493	-1.65549	AATK	down
RNF123	-0.352611	4.86204	-3.89762	0.00271751	0.0420077	-1.6577	RNF123	no
EGR3	1.81193	2.12813	3.89686	0.00272094	0.0420266	-1.65897	EGR3	up
DUSP8	1.23032	2.09516	3.89633	0.00272335	0.0420297	-1.65986	DUSP8	up
FRMPD2	0.243416	0.152566	3.89501	0.0027294	0.0420687	-1.66208	FRMPD2	no
TNIP2	0.749359	6.07433	3.89481	0.0027303	0.0420687	-1.66241	TNIP2	up
NTSR1	-0.907393	6.9607	-3.89385	0.00273469	0.0421023	-1.66402	NTSR1	down
ABRACL	-0.584225	9.10764	-3.89275	0.00273974	0.042146	-1.66587	ABRACL	down
PGF	-0.387498	0.409125	-3.89211	0.00274265	0.0421566	-1.66694	PGF	no
KCNJ2	-1.37307	4.47112	-3.89154	0.00274529	0.0421631	-1.6679	KCNJ2	down
SAC3D1	-0.8869	3.37449	-3.88058	0.00279613	0.0429094	-1.6863	SAC3D1	down
DPEP2	-0.95894	1.07721	-3.87913	0.00280292	0.0429789	-1.68873	DPEP2	down
DYSF	-2.39582	3.54372	-3.87255	0.00283402	0.0434207	-1.69979	DYSF	down
CRISPLD1	-0.607716	1.31279	-3.8715	0.00283901	0.0434623	-1.70156	CRISPLD1	down
BBOX1	-1.77287	1.59256	-3.86977	0.00284725	0.0435249	-1.70446	BBOX1	down
NUDT18	-0.759941	5.49954	-3.86923	0.00284983	0.0435249	-1.70537	NUDT18	down
SLC35D2	-0.482063	4.25315	-3.86912	0.00285035	0.0435249	-1.70555	SLC35D2	no
RAB8B	0.691585	6.70624	3.86873	0.00285226	0.0435249	-1.70622	RAB8B	up
MPG	-0.973386	7.39436	-3.86787	0.00285637	0.0435528	-1.70767	MPG	down
ORAI3	-0.786627	3.83759	-3.86441	0.00287299	0.043771	-1.71348	ORAI3	down
CYB5R1	-0.342815	4.83376	-3.86381	0.00287588	0.0437801	-1.71449	CYB5R1	no
OLR1	1.37044	6.49888	3.86268	0.00288131	0.0438048	-1.71639	OLR1	up
ST3GAL4	0.843081	4.19018	3.86135	0.00288776	0.0438048	-1.71863	ST3GAL4	up
PPP2R1A	-0.341886	6.64534	-3.8607	0.00289092	0.0438048	-1.71972	PPP2R1A	no
NUGGC	-0.238255	0.250448	-3.86065	0.00289115	0.0438048	-1.7198	NUGGC	no
CD164	-0.795054	9.67395	-3.86026	0.00289303	0.0438048	-1.72045	CD164	down
KRT10-AS1	-0.702106	3.84368	-3.85986	0.00289497	0.0438048	-1.72113	KRT10-AS1	down
ZDHHC7	-0.450256	6.19518	-3.85983	0.00289513	0.0438048	-1.72118	ZDHHC7	no
ANKRD12	0.565991	4.89051	3.85967	0.00289592	0.0438048	-1.72145	ANKRD12	up
NCF1	2.26694	4.94069	3.85893	0.00289952	0.0438244	-1.7227	NCF1	up
C2orf68	-0.507582	4.41839	-3.85764	0.0029058	0.0438542	-1.72487	C2orf68	down
CLDND1	0.383976	5.39603	3.85758	0.0029061	0.0438542	-1.72497	CLDND1	no
THBS3	-0.623452	4.04942	-3.85708	0.00290851	0.0438558	-1.7258	THBS3	down
CACNB4	-1.107	1.69984	-3.85544	0.00291652	0.0439417	-1.72856	CACNB4	down
PODXL	-1.38614	3.19511	-3.8543	0.00292214	0.0439916	-1.73049	PODXL	down
HABP4	-0.417483	4.33678	-3.85294	0.00292878	0.044038	-1.73276	HABP4	no
DYNC2I2	-0.837204	4.13404	-3.85273	0.00292985	0.044038	-1.73313	DYNC2I2	down
CCDC9B	-1.32218	2.75513	-3.85049	0.00294088	0.0441689	-1.73689	CCDC9B	down
IKZF3	0.218464	0.147647	3.84407	0.00297277	0.0445996	-1.7477	IKZF3	no
SIMC1	-0.346151	3.39427	-3.84377	0.00297424	0.0445996	-1.7482	SIMC1	no
TMEM127	-0.483679	6.93016	-3.84192	0.0029835	0.0447029	-1.75132	TMEM127	no
RGS18	-0.807782	1.5651	-3.84146	0.00298583	0.0447029	-1.7521	RGS18	down
VSNL1	1.28363	1.90287	3.83845	0.00300094	0.0448938	-1.75716	VSNL1	up
NUDT1	-0.769644	3.89674	-3.83612	0.00301271	0.0450345	-1.76108	NUDT1	down
ARSA	-0.618119	6.12702	-3.83417	0.00302263	0.0451472	-1.76437	ARSA	down
CREM	0.554696	3.2904	3.83245	0.00303134	0.0452418	-1.76726	CREM	up
DTX2	0.486456	3.78523	3.83067	0.00304045	0.0453423	-1.77026	DTX2	no
FOSL2	1.18486	7.16106	3.82953	0.00304626	0.0453934	-1.77218	FOSL2	up
GAA	-0.658772	6.76594	-3.82551	0.00306693	0.0456656	-1.77895	GAA	down
CAMK1	-0.918351	8.13078	-3.82457	0.0030718	0.0456746	-1.78054	CAMK1	down
CHEK2	-0.630183	3.0742	-3.8244	0.00307266	0.0456746	-1.78082	CHEK2	down
P3H1	-0.333997	7.97121	-3.8238	0.00307578	0.0456746	-1.78184	P3H1	no
TWF2	-0.836502	6.02591	-3.82354	0.00307714	0.0456746	-1.78228	TWF2	down
MASTL	0.540575	4.20079	3.82211	0.00308454	0.0456979	-1.78469	MASTL	up
TMEM42	-0.806857	3.5979	-3.82209	0.00308465	0.0456979	-1.78472	TMEM42	down
ARHGEF35	0.264981	0.234546	3.82184	0.00308591	0.0456979	-1.78513	ARHGEF35	no
RUNX2	-0.778763	4.67549	-3.82039	0.00309346	0.0457741	-1.78758	RUNX2	down
TSEN54	-0.434996	4.23316	-3.8197	0.00309707	0.0457919	-1.78875	TSEN54	no
DENND1B	-0.811659	3.66971	-3.81751	0.00310847	0.0459248	-1.79243	DENND1B	down
MPZL3	-0.728411	2.57441	-3.81689	0.00311173	0.0459373	-1.79348	MPZL3	down
KCNA3	0.678584	0.492046	3.81368	0.00312862	0.0461508	-1.7989	KCNA3	up
IGDCC4	0.743397	1.63205	3.81269	0.0031338	0.0461554	-1.80056	IGDCC4	up
SPG7	-0.333733	3.35669	-3.81267	0.00313392	0.0461554	-1.8006	SPG7	no
DPF3	-0.653328	2.98952	-3.81224	0.00313621	0.0461554	-1.80133	DPF3	down
SNHG28	-0.592684	1.28294	-3.81157	0.00313973	0.0461715	-1.80245	SNHG28	down
PDGFRA	1.02447	2.66209	3.80985	0.00314885	0.0462699	-1.80536	PDGFRA	up
RAG1	-0.663124	0.831504	-3.80577	0.00317053	0.046489	-1.81223	RAG1	down
BSN	-0.312211	0.687275	-3.8054	0.00317251	0.046489	-1.81286	BSN	no
IFT27	-0.538923	3.31184	-3.80525	0.00317332	0.046489	-1.81311	IFT27	down
RSPO3	0.805165	0.558835	3.80521	0.00317354	0.046489	-1.81318	RSPO3	up
ACOX2	-0.679937	0.724417	-3.80465	0.00317652	0.046497	-1.81412	ACOX2	down
NAGK	-0.206001	4.54198	-3.80104	0.00319592	0.046745	-1.82022	NAGK	no
CAMK2B	-0.869769	2.1297	-3.80016	0.00320062	0.0467721	-1.82169	CAMK2B	down
MREG	1.17222	3.0906	3.79978	0.00320269	0.0467721	-1.82234	MREG	up
ZNF462	0.648534	2.45988	3.79828	0.00321079	0.0468369	-1.82487	ZNF462	up
EPHX2	-0.774807	1.50551	-3.79805	0.00321205	0.0468369	-1.82526	EPHX2	down
ARHGAP25	-0.916423	5.14399	-3.79591	0.00322364	0.0469698	-1.82887	ARHGAP25	down
NAPSA	-0.626109	0.694319	-3.79506	0.00322825	0.047001	-1.8303	NAPSA	down
SNAP47	-0.431248	3.5885	-3.79148	0.00324779	0.0472494	-1.83635	SNAP47	no
EREG	1.60921	2.28088	3.79027	0.00325442	0.0472836	-1.83839	EREG	up
PLK2	-1.73144	2.91037	-3.79015	0.00325511	0.0472836	-1.8386	PLK2	down
SLC37A2	-1.01013	7.45751	-3.78842	0.00326461	0.0473854	-1.84152	SLC37A2	down
BHLHE41	2.28495	4.05111	3.78773	0.00326842	0.0474045	-1.84269	BHLHE41	up
IMPDH1	-0.486121	5.29624	-3.78638	0.00327582	0.0474757	-1.84495	IMPDH1	no
P2RX5	-0.78404	1.22917	-3.78485	0.00328432	0.0475626	-1.84755	P2RX5	down
CLSTN1	-0.587236	7.73084	-3.78269	0.00329626	0.0476993	-1.85118	CLSTN1	down
STRADA	-0.311187	1.89998	-3.78036	0.00330927	0.0478511	-1.85512	STRADA	no
NFKBIB	0.606742	5.70908	3.77887	0.00331762	0.0479355	-1.85765	NFKBIB	up
IFIT3	1.66174	6.07881	3.77802	0.00332237	0.0479676	-1.85908	IFIT3	up
GLCCI1	-0.97145	4.03472	-3.77662	0.0033302	0.0480401	-1.86144	GLCCI1	down
EPB41L3	1.42231	3.79196	3.77623	0.00333243	0.0480401	-1.86211	EPB41L3	up
PLEKHG4	-1.02807	2.43692	-3.77574	0.00333514	0.0480427	-1.86292	PLEKHG4	down
CNOT4	0.296983	4.66298	3.77427	0.00334347	0.0481217	-1.86542	CNOT4	no
FAM20C	-0.705117	8.15472	-3.77315	0.00334977	0.0481217	-1.8673	FAM20C	down
TUBA8	-0.222023	0.318277	-3.77301	0.00335055	0.0481217	-1.86754	TUBA8	no
BMP8B	-1.57796	7.04351	-3.77298	0.00335074	0.0481217	-1.86759	BMP8B	down
LRATD2	-1.5072	4.01044	-3.77237	0.0033542	0.0481351	-1.86863	LRATD2	down
PRCP	-0.766917	3.16672	-3.77158	0.00335864	0.0481624	-1.86995	PRCP	down
ITGB7	-1.0386	9.21101	-3.77057	0.00336441	0.048203	-1.87167	ITGB7	down
MCOLN1	-0.429665	4.1205	-3.77	0.00336763	0.048203	-1.87263	MCOLN1	no
CCNF	-0.393388	2.87117	-3.76975	0.00336907	0.048203	-1.87305	CCNF	no
DALRD3	-0.318216	4.22195	-3.76851	0.00337611	0.0482675	-1.87515	DALRD3	no
OAF	-1.14688	6.83699	-3.76798	0.00337913	0.0482743	-1.87604	OAF	down
DENND1C	-0.610551	4.9769	-3.76716	0.00338384	0.0482811	-1.87743	DENND1C	down
RRAD	2.25665	3.76024	3.76701	0.00338468	0.0482811	-1.87768	RRAD	up
OSBPL3	-0.966136	5.48006	-3.76595	0.00339076	0.048302	-1.87948	OSBPL3	down
NEDD4	0.5178	3.80935	3.76586	0.00339122	0.048302	-1.87962	NEDD4	up
INPP4A	-0.796242	3.98295	-3.75995	0.00342528	0.0487506	-1.88962	INPP4A	down
C2CD2L	-0.559921	5.47234	-3.75877	0.00343212	0.0488115	-1.89162	C2CD2L	down
TWIST2	-0.630553	2.08647	-3.75747	0.00343966	0.0488653	-1.89381	TWIST2	down
LTBR	-0.390819	5.65493	-3.75673	0.00344393	0.0488653	-1.89505	LTBR	no
ZNF500	-0.480199	2.87172	-3.75672	0.00344398	0.0488653	-1.89507	ZNF500	no
GPX1	-0.641074	10.3914	-3.75635	0.00344617	0.0488653	-1.89571	GPX1	down
APBB1	-0.945159	2.16886	-3.75547	0.00345129	0.0489015	-1.89719	APBB1	down
LMO1	-1.29799	1.78195	-3.74866	0.00349122	0.0494303	-1.9087	LMO1	down
GPAT2	-0.471505	0.3831	-3.74663	0.00350326	0.0495265	-1.91215	GPAT2	no
GRN	-0.394901	9.09536	-3.74633	0.00350502	0.0495265	-1.91266	GRN	no
THYN1	-0.880738	5.09567	-3.74619	0.00350582	0.0495265	-1.91288	THYN1	down
CHRAC1	0.45374	5.68922	3.74406	0.0035185	0.049642	-1.9165	CHRAC1	no
DISP2	-0.664696	0.853497	-3.74381	0.00351995	0.049642	-1.91691	DISP2	down
IRAK1BP1	-0.919026	1.71793	-3.74331	0.00352293	0.049642	-1.91775	IRAK1BP1	down
ZNF467	-1.30665	3.89	-3.74266	0.00352681	0.049642	-1.91886	ZNF467	down
CFAP119	-0.656342	3.0237	-3.74263	0.00352704	0.049642	-1.91892	CFAP119	down
RNPEP	-0.57126	7.53542	-3.73959	0.0035452	0.0498608	-1.92406	RNPEP	down
LRSAM1	-0.44826	2.74313	-3.73789	0.0035554	0.0498696	-1.92694	LRSAM1	no
TPBG	-0.391542	4.8233	-3.73774	0.00355629	0.0498696	-1.92719	TPBG	no
MAFF	1.00071	5.64617	3.73759	0.00355722	0.0498696	-1.92745	MAFF	up
CORO7	-0.718108	3.56475	-3.73742	0.00355824	0.0498696	-1.92773	CORO7	down
LILRB3	0.508696	0.537122	3.737	0.00356074	0.0498696	-1.92844	LILRB3	up
SGTB	0.742107	5.69575	3.73644	0.0035641	0.0498696	-1.92938	SGTB	up
EVI5L	-0.501608	3.78258	-3.73643	0.00356417	0.0498696	-1.9294	EVI5L	down
SUN2	-0.704361	7.88063	-3.73593	0.00356723	0.0498757	-1.93026	SUN2	down
CES3	-1.10209	1.91653	-3.73538	0.0035705	0.0498847	-1.93118	CES3	down
ARPIN	-0.731078	1.67269	-3.7333	0.00358308	0.0500239	-1.9347	ARPIN	no
ICAM2	-0.748079	2.64513	-3.73225	0.00358946	0.0500762	-1.93648	ICAM2	no
SVIL	0.847834	3.2086	3.73137	0.00359483	0.0501143	-1.93797	SVIL	no
GP9	-0.918265	1.21347	-3.73023	0.00360175	0.050174	-1.9399	GP9	no
TPBGL	-0.883331	1.85522	-3.72956	0.00360588	0.0501775	-1.94104	TPBGL	no
OTX1	-0.869733	4.04257	-3.72933	0.00360727	0.0501775	-1.94143	OTX1	no
GMPR2	-0.466165	5.46549	-3.72825	0.00361388	0.0502327	-1.94326	GMPR2	no
DCAF12L2	-0.581397	1.27465	-3.72744	0.00361884	0.050241	-1.94463	DCAF12L2	no
ERGIC3	-0.350373	6.72214	-3.72717	0.00362046	0.050241	-1.94508	ERGIC3	no
ZNFX1	0.553266	6.79601	3.72686	0.0036224	0.050241	-1.94562	ZNFX1	no
GSDMD	-0.687176	5.28084	-3.72581	0.00362881	0.0502626	-1.94739	GSDMD	no
GALT	-0.677304	4.16939	-3.72574	0.00362924	0.0502626	-1.9475	GALT	no
RORB	1.06356	1.37336	3.72419	0.00363878	0.050264	-1.95013	RORB	no
NBPF9	0.407659	0.868858	3.72362	0.00364227	0.050264	-1.95109	NBPF9	no
ADD3	-1.05453	2.37133	-3.72346	0.00364328	0.050264	-1.95137	ADD3	no
PDGFB	0.981143	1.42999	3.7233	0.00364425	0.050264	-1.95163	PDGFB	no
ARHGAP1	-0.484428	6.17082	-3.72305	0.0036458	0.050264	-1.95206	ARHGAP1	no
OGA	-0.619148	6.58783	-3.72249	0.00364929	0.050264	-1.95302	OGA	no
ZDHHC3	-0.519221	4.92411	-3.72231	0.00365038	0.050264	-1.95331	ZDHHC3	no
B4GALT5	0.903263	7.00352	3.72195	0.00365262	0.050264	-1.95393	B4GALT5	no
OLIG1	1.14101	3.0359	3.72187	0.00365312	0.050264	-1.95406	OLIG1	no
OXSR1	0.476827	5.76971	3.72107	0.00365808	0.0502741	-1.95542	OXSR1	no
PPM1M	-0.702435	5.65018	-3.7209	0.00365913	0.0502741	-1.95571	PPM1M	no
CLTA	-0.462686	8.19418	-3.71865	0.00367306	0.050429	-1.95951	CLTA	no
EPN2	-0.396349	2.41612	-3.71681	0.00368456	0.0505327	-1.96264	EPN2	no
FUZ	-0.452023	0.967938	-3.71659	0.00368592	0.0505327	-1.96301	FUZ	no
INCENP	-0.429003	4.00849	-3.71333	0.00370633	0.050776	-1.96853	INCENP	no
TSNARE1	-0.496114	2.61406	-3.71251	0.00371147	0.0508068	-1.96992	TSNARE1	no
LLGL2	-0.479123	3.36145	-3.71212	0.00371392	0.0508068	-1.97058	LLGL2	no
ERLIN2	-0.551038	6.992	-3.71126	0.00371933	0.0508443	-1.97203	ERLIN2	no
SCUBE1	-1.1497	2.9703	-3.71063	0.00372334	0.0508462	-1.97311	SCUBE1	no
RAP2B	-0.774666	5.27554	-3.71039	0.00372482	0.0508462	-1.97351	RAP2B	no
PRAG1	-1.24315	5.83214	-3.70955	0.00373013	0.0508822	-1.97493	PRAG1	no
PKD1L1	-0.451861	1.03348	-3.70803	0.00373977	0.0509772	-1.97752	PKD1L1	no
LAT2	-0.631944	8.28776	-3.70661	0.0037488	0.0510637	-1.97993	LAT2	no
LRP4	0.173244	0.188501	3.70511	0.0037583	0.0511565	-1.98246	LRP4	no
ACSL5	0.938146	6.73958	3.70377	0.00376686	0.0511936	-1.98473	ACSL5	no
HLA-DRB1	-0.372793	6.33079	-3.70348	0.0037687	0.0511936	-1.98522	HLA-DRB1	no
SUSD3	-1.23641	4.80978	-3.70325	0.00377017	0.0511936	-1.98561	SUSD3	no
CCDC149	-0.822069	3.86836	-3.703	0.00377179	0.0511936	-1.98604	CCDC149	no
HECTD3	-0.257958	6.03937	-3.70122	0.00378319	0.0513117	-1.98906	HECTD3	no
GYG2	-0.852917	3.05792	-3.69961	0.0037935	0.051397	-1.99178	GYG2	no
CCND1	0.812696	8.97157	3.6994	0.00379488	0.051397	-1.99215	CCND1	no
EHHADH	-0.662945	2.52624	-3.69564	0.00381918	0.0516894	-1.99853	EHHADH	no
RASA1	-1.13703	7.28056	-3.69516	0.00382227	0.0516943	-1.99934	RASA1	no
LILRA1	-0.750721	1.08339	-3.69382	0.00383094	0.0517748	-2.0016	LILRA1	no
LRRC75A	-0.659068	1.43179	-3.69239	0.00384023	0.0518636	-2.00403	LRRC75A	no
C11orf71	-0.753143	3.14225	-3.69043	0.00385303	0.0519765	-2.00735	C11orf71	no
TMSB15A	-1.32813	1.35537	-3.69028	0.00385405	0.0519765	-2.00762	TMSB15A	no
TFEC	0.734199	6.06964	3.68868	0.00386449	0.0520473	-2.01032	TFEC	no
FBXO4	-0.59053	4.359	-3.68849	0.00386573	0.0520473	-2.01064	FBXO4	no
SPATA5L1	0.651433	5.43427	3.68766	0.0038712	0.0520473	-2.01206	SPATA5L1	no
MTARC1	-0.532464	0.904684	-3.68765	0.00387125	0.0520473	-2.01207	MTARC1	no
SNX9	0.877295	6.2782	3.68673	0.00387729	0.0520473	-2.01363	SNX9	no
KLHDC3	-0.756852	8.05537	-3.68661	0.00387811	0.0520473	-2.01384	KLHDC3	no
CPM	0.929291	6.38666	3.68656	0.00387845	0.0520473	-2.01393	CPM	no
FCGRT	-0.707869	8.43994	-3.68409	0.00389472	0.0522287	-2.01811	FCGRT	no
FAM184B	-0.773254	1.60332	-3.68326	0.00390024	0.0522555	-2.01953	FAM184B	no
EPPK1	-0.113182	0.0850485	-3.68296	0.00390221	0.0522555	-2.02003	EPPK1	no
SLC13A3	0.500116	0.729278	3.68228	0.00390674	0.0522794	-2.02119	SLC13A3	no
GPRASP2	-0.56382	2.76609	-3.68157	0.00391145	0.0523057	-2.0224	GPRASP2	no
TPD52L1	-0.456505	0.680524	-3.6807	0.00391718	0.0523455	-2.02386	TPD52L1	no
IER5L	-0.479137	6.9472	-3.67879	0.00392994	0.0524792	-2.02711	IER5L	no
EDNRA	-1.19399	2.01286	-3.67748	0.00393869	0.0525295	-2.02934	EDNRA	no
DMAP1	-0.462915	5.15893	-3.6774	0.00393923	0.0525295	-2.02948	DMAP1	no
ARHGAP4	-0.761857	7.17465	-3.67638	0.00394603	0.0525834	-2.0312	ARHGAP4	no
MKNK1	-0.588068	5.40639	-3.67545	0.00395228	0.0525972	-2.03278	MKNK1	no
SHMT1	-1.13815	1.73479	-3.6754	0.0039526	0.0525972	-2.03286	SHMT1	no
ZNF256	-0.337923	2.35765	-3.67489	0.00395605	0.0526064	-2.03374	ZNF256	no
ELMOD3	-0.339256	3.49696	-3.67139	0.00397963	0.052883	-2.03968	ELMOD3	no
ITPR3	0.859203	2.93374	3.67068	0.0039844	0.0528954	-2.04087	ITPR3	no
MAP3K5	0.775682	5.69073	3.67043	0.00398613	0.0528954	-2.04131	MAP3K5	no
CHI3L1	-0.358506	12.5806	-3.66956	0.00399203	0.0529168	-2.04278	CHI3L1	no
B3GNT8	-0.991567	3.99809	-3.66937	0.0039933	0.0529168	-2.0431	B3GNT8	no
GIMAP1	-0.702527	1.49348	-3.66843	0.00399966	0.0529642	-2.04469	GIMAP1	no
CASZ1	-0.63543	1.46847	-3.66653	0.00401259	0.0530703	-2.04792	CASZ1	no
DMRTA2	-0.626525	3.59619	-3.66627	0.00401443	0.0530703	-2.04838	DMRTA2	no
SLC19A1	-0.754029	2.84497	-3.66568	0.0040184	0.0530703	-2.04937	SLC19A1	no
UBA7	-0.66992	6.46213	-3.66562	0.00401883	0.0530703	-2.04947	UBA7	no
LOX	0.990735	1.37544	3.6642	0.00402854	0.0531616	-2.05189	LOX	no
NSMCE3	-0.244816	3.97205	-3.66363	0.00403247	0.0531766	-2.05286	NSMCE3	no
MED22	-0.317578	4.78894	-3.659	0.00406432	0.0534993	-2.06072	MED22	no
KLC4	-0.468128	3.71667	-3.65898	0.00406444	0.0534993	-2.06075	KLC4	no
HLA-DQB1	-0.380221	1.93354	-3.65853	0.00406757	0.0534993	-2.06152	HLA-DQB1	no
SLC20A2	-0.669976	6.19197	-3.65811	0.00407047	0.0534993	-2.06224	SLC20A2	no
ATP13A2	-0.606969	3.99551	-3.65803	0.004071	0.0534993	-2.06236	ATP13A2	no
FBXO16	-0.874249	1.40133	-3.65679	0.00407958	0.0535418	-2.06447	FBXO16	no
LPCAT3	-0.536609	3.94212	-3.65675	0.00407986	0.0535418	-2.06454	LPCAT3	no
MPP1	-0.6425	5.26925	-3.65625	0.00408332	0.0535503	-2.06538	MPP1	no
EXD3	-0.444601	2.70633	-3.65561	0.00408777	0.0535601	-2.06647	EXD3	no
ANGPTL6	-0.6788	3.40375	-3.65534	0.00408969	0.0535601	-2.06694	ANGPTL6	no
NT5C1A	-0.474399	0.377424	-3.65302	0.0041058	0.0537341	-2.07087	NT5C1A	no
NRGN	-1.56145	9.88606	-3.65137	0.0041174	0.0537703	-2.07369	NRGN	no
NCALD	-0.763099	1.08067	-3.65121	0.00411852	0.0537703	-2.07396	NCALD	no
HNRNPUL2	-0.29075	4.91537	-3.65119	0.0041186	0.0537703	-2.07398	HNRNPUL2	no
GPR75	0.811432	1.99818	3.65101	0.00411987	0.0537703	-2.07429	GPR75	no
PIGS	-0.432618	5.46322	-3.64955	0.00413013	0.0538573	-2.07677	PIGS	no
ZDHHC12	-0.790149	5.35699	-3.64926	0.0041322	0.0538573	-2.07728	ZDHHC12	no
BCAT1	0.623924	7.55543	3.64664	0.00415062	0.0540604	-2.08172	BCAT1	no
TMEM175	-0.474698	4.39424	-3.64513	0.00416133	0.0540731	-2.08429	TMEM175	no
SLC10A3	-0.468603	5.40519	-3.64501	0.00416215	0.0540731	-2.08449	SLC10A3	no
TMEM134	-0.521727	3.49739	-3.64497	0.00416244	0.0540731	-2.08456	TMEM134	no
MLLT6	1.11451	5.5282	3.64489	0.00416297	0.0540731	-2.08469	MLLT6	no
HOXA9	-0.773404	4.28697	-3.64414	0.0041683	0.0541054	-2.08597	HOXA9	no
PCDHGA11	-0.622626	3.56718	-3.64233	0.00418116	0.0542354	-2.08904	PCDHGA11	no
ATP2B4	-1.0959	5.4729	-3.6413	0.0041885	0.0542936	-2.0908	ATP2B4	no
HAUS5	-0.547968	3.22291	-3.64055	0.00419384	0.0543258	-2.09207	HAUS5	no
KCNIP2	-1.92611	4.58622	-3.63278	0.00424967	0.0549444	-2.10528	KCNIP2	no
ABL2	0.879158	6.00123	3.63273	0.00425008	0.0549444	-2.10538	ABL2	no
MYO18A	-0.462966	3.72824	-3.63248	0.00425186	0.0549444	-2.1058	MYO18A	no
PGLS	-0.507299	6.43531	-3.6323	0.00425315	0.0549444	-2.1061	PGLS	no
CD82	1.07239	7.48218	3.62709	0.00429107	0.0553428	-2.11497	CD82	no
ADGRA2	-0.77921	4.23336	-3.627	0.00429171	0.0553428	-2.11512	ADGRA2	no
RHOT2	-0.323352	6.19417	-3.62687	0.00429271	0.0553428	-2.11535	RHOT2	no
GLUD2	-1.0844	3.98862	-3.6259	0.0042998	0.0553967	-2.117	GLUD2	no
COQ9	-0.239032	5.11174	-3.62535	0.0043038	0.0554107	-2.11793	COQ9	no
PIEZO1	-0.46775	6.87203	-3.62298	0.00432124	0.055575	-2.12196	PIEZO1	no
BATF	-0.874194	6.70983	-3.62282	0.0043224	0.055575	-2.12223	BATF	no
SLC35B2	-0.606737	6.05188	-3.62181	0.0043298	0.0556326	-2.12394	SLC35B2	no
OSBPL5	-0.874624	3.17349	-3.61978	0.00434487	0.0557733	-2.12741	OSBPL5	no
CYTH4	-0.51507	8.64087	-3.61954	0.00434662	0.0557733	-2.12781	CYTH4	no
LONRF1	0.763986	4.88435	3.61851	0.00435425	0.0558336	-2.12957	LONRF1	no
PGAP3	-0.723589	4.16723	-3.6178	0.00435948	0.055863	-2.13076	PGAP3	no
CD244	-1.38219	3.27125	-3.61561	0.00437584	0.056035	-2.13451	CD244	no
NPR2	-0.366197	0.368705	-3.61473	0.00438238	0.0560778	-2.136	NPR2	no
B4GALT7	-0.343078	4.22466	-3.61437	0.00438508	0.0560778	-2.13661	B4GALT7	no
MNDA	-0.669045	4.61393	-3.60999	0.00441795	0.0564602	-2.14407	MNDA	no
TP73	-0.63479	1.76542	-3.60911	0.00442454	0.0565064	-2.14556	TP73	no
BLVRB	-1.16254	5.55693	-3.60822	0.00443131	0.0565465	-2.14708	BLVRB	no
PCBP3	0.326882	0.649055	3.60791	0.00443362	0.0565465	-2.14761	PCBP3	no
NPEPL1	-0.559948	2.15894	-3.60737	0.00443775	0.0565613	-2.14853	NPEPL1	no
NOCT	1.02271	3.56169	3.60358	0.0044665	0.0568382	-2.15498	NOCT	no
RBM38	-0.468952	5.88588	-3.60336	0.00446813	0.0568382	-2.15535	RBM38	no
ABCC5	-0.666979	3.17104	-3.60332	0.00446844	0.0568382	-2.15542	ABCC5	no
MTHFR	-0.601534	5.48452	-3.60274	0.00447292	0.0568571	-2.15642	MTHFR	no
CSK	-0.529115	7.51705	-3.60168	0.004481	0.0569218	-2.15822	CSK	no
CRACR2B	-0.86813	2.38995	-3.6007	0.00448846	0.0569534	-2.15988	CRACR2B	no
EXO5	-0.439873	7.71246	-3.6005	0.00448999	0.0569534	-2.16022	EXO5	no
RASGRP1	0.490085	0.759624	3.60018	0.00449246	0.0569534	-2.16077	RASGRP1	no
RCBTB2	-0.914346	6.89975	-3.59881	0.00450299	0.0570488	-2.1631	RCBTB2	no
MAN2C1	-0.460086	5.9849	-3.59774	0.00451123	0.0571152	-2.16493	MAN2C1	no
TBC1D17	-0.97988	4.07972	-3.59717	0.00451561	0.0571327	-2.1659	TBC1D17	no
CHPF	-0.406882	4.57604	-3.59592	0.00452526	0.0571518	-2.16803	CHPF	no
NBEAL2	-0.641766	4.27584	-3.59589	0.0045255	0.0571518	-2.16808	NBEAL2	no
MAN2B2	-0.336871	6.08975	-3.5958	0.00452613	0.0571518	-2.16822	MAN2B2	no
LAMP1	-0.424255	7.1994	-3.5945	0.00453621	0.0572411	-2.17044	LAMP1	no
SEMA3C	1.34147	3.28112	3.59393	0.00454063	0.0572589	-2.17142	SEMA3C	no
PFKFB2	-0.727339	1.854	-3.59242	0.00455236	0.057327	-2.17399	PFKFB2	no
SCN1B	0.876252	0.643392	3.59228	0.00455339	0.057327	-2.17422	SCN1B	no
HCK	1.27455	6.20341	3.59207	0.00455507	0.057327	-2.17459	HCK	no
ST6GALNAC4	-0.631519	6.71234	-3.5916	0.00455873	0.0573351	-2.17539	ST6GALNAC4	no
PLCB3	-0.23909	6.6739	-3.59045	0.0045677	0.0573922	-2.17735	PLCB3	no
MPP3	-0.408167	2.94912	-3.5899	0.00457198	0.0573922	-2.17829	MPP3	no
HIP1R	-0.744582	2.68057	-3.58975	0.00457312	0.0573922	-2.17853	HIP1R	no
FHIP2B	-0.261047	4.92522	-3.58947	0.00457533	0.0573922	-2.17902	FHIP2B	no
CYTH3	-0.733079	5.63558	-3.58893	0.00457951	0.0574068	-2.17993	CYTH3	no
MAP3K1	-0.781428	4.87697	-3.58637	0.00459961	0.0576005	-2.1843	MAP3K1	no
IQCE	-0.391312	4.21265	-3.58619	0.00460102	0.0576005	-2.1846	IQCE	no
SCAP	-0.619665	5.04337	-3.58526	0.00460833	0.0576542	-2.18619	SCAP	no
CARHSP1	-0.857167	3.95214	-3.58216	0.0046328	0.0579221	-2.19147	CARHSP1	no
ZNF280D	-0.770485	4.48641	-3.58169	0.00463653	0.0579308	-2.19228	ZNF280D	no
GLYCTK	-0.557846	2.41819	-3.57987	0.0046509	0.0580711	-2.19537	GLYCTK	no
LRRC20	-0.885091	1.35066	-3.57942	0.0046545	0.0580711	-2.19614	LRRC20	no
IFIT2	1.70524	4.96188	3.57912	0.00465692	0.0580711	-2.19666	IFIT2	no
PPP2R3B	-0.607034	1.573	-3.57787	0.00466685	0.0581568	-2.19878	PPP2R3B	no
TXNRD2	-0.510036	3.55928	-3.57668	0.00467637	0.0582373	-2.20082	TXNRD2	no
AHCY	-0.38419	6.60471	-3.57607	0.00468121	0.0582595	-2.20185	AHCY	no
NR4A2	1.37683	1.94245	3.57516	0.00468853	0.0582617	-2.20341	NR4A2	no
WDR27	-0.644826	3.75747	-3.57496	0.00469008	0.0582617	-2.20374	WDR27	no
SLC24A4	0.25427	0.222844	3.5749	0.00469057	0.0582617	-2.20384	SLC24A4	no
CNDP2	-0.497189	6.21183	-3.5744	0.00469457	0.0582733	-2.20469	CNDP2	no
AP5S1	-0.512807	2.0656	-3.57296	0.00470612	0.0583785	-2.20715	AP5S1	no
HRAS	-0.457038	5.28078	-3.57225	0.00471189	0.0583822	-2.20837	HRAS	no
CYTB	0.247554	12.8385	3.57217	0.00471255	0.0583822	-2.20851	CYTB	no
KIAA0930	-0.813279	7.69731	-3.57175	0.0047159	0.0583857	-2.20922	KIAA0930	no
PCED1A	-0.437795	5.16607	-3.57	0.00473002	0.0585134	-2.2122	PCED1A	no
BRPF1	-0.481954	5.77063	-3.56971	0.00473236	0.0585134	-2.21269	BRPF1	no
GRAP2	-0.303802	0.219538	-3.56891	0.00473884	0.0585554	-2.21406	GRAP2	no
OPTN	1.14023	4.81157	3.56851	0.00474206	0.0585573	-2.21474	OPTN	no
C16orf46	0.707441	1.4068	3.56783	0.00474756	0.0585871	-2.21589	C16orf46	no
INPPL1	-0.632208	7.34852	-3.56585	0.00476366	0.0587477	-2.21927	INPPL1	no
AUP1	-0.232399	8.47971	-3.56546	0.00476684	0.0587489	-2.21994	AUP1	no
FOSL1	0.80667	6.67718	3.56449	0.00477477	0.058768	-2.2216	FOSL1	no
TARS2	-0.569281	5.32163	-3.56444	0.0047752	0.058768	-2.22169	TARS2	no
PCSK5	0.506077	1.09677	3.56413	0.00477766	0.058768	-2.2222	PCSK5	no
HDAC8	-0.294217	1.97124	-3.56372	0.00478107	0.0587688	-2.22291	HDAC8	no
LRFN4	-0.760056	5.42773	-3.56337	0.0047839	0.0587688	-2.2235	LRFN4	no
WSB2	0.306468	6.54146	3.56237	0.00479212	0.0588318	-2.22522	WSB2	no
FGD6	-0.790125	1.83905	-3.56172	0.0047974	0.058856	-2.22631	FGD6	no
NCEH1	-0.905536	4.27694	-3.56106	0.00480286	0.058856	-2.22745	NCEH1	no
ZNF362	-0.941528	3.7118	-3.561	0.00480337	0.058856	-2.22755	ZNF362	no
ARSG	-0.500424	1.42855	-3.56041	0.00480815	0.0588766	-2.22855	ARSG	no
MID1IP1	-0.465687	7.93662	-3.55755	0.00483174	0.0591188	-2.23343	MID1IP1	no
FBLL1	-0.917247	1.74973	-3.55726	0.00483414	0.0591188	-2.23393	FBLL1	no
GP1BA	1.21377	0.772492	3.55641	0.00484118	0.0591669	-2.23538	GP1BA	no
ASB13	-0.890679	3.58016	-3.55595	0.00484501	0.0591756	-2.23616	ASB13	no
UQCR11	-0.544368	6.06615	-3.55374	0.00486334	0.0593268	-2.23993	UQCR11	no
PTPRA	-0.299455	5.91365	-3.55338	0.00486634	0.0593268	-2.24055	PTPRA	no
BTBD6	-0.824044	5.91519	-3.55333	0.00486673	0.0593268	-2.24063	BTBD6	no
OSBPL7	-1.03601	3.25846	-3.55112	0.00488515	0.0595131	-2.24439	OSBPL7	no
TNFRSF10B	0.738816	6.23357	3.5503	0.00489207	0.0595593	-2.24581	TNFRSF10B	no
EDN1	1.6482	1.82241	3.54895	0.00490335	0.059637	-2.2481	EDN1	no
CCSER2	0.427526	3.42695	3.54879	0.00490472	0.059637	-2.24838	CCSER2	no
LMAN2	-0.544712	5.97737	-3.54714	0.00491858	0.0597674	-2.2512	LMAN2	no
DMAC2	-0.263024	5.24918	-3.54653	0.00492371	0.0597734	-2.25224	DMAC2	no
PDGFRL	-1.01996	3.0961	-3.54633	0.00492536	0.0597734	-2.25257	PDGFRL	no
ACRBP	-0.726815	1.74878	-3.54522	0.00493474	0.0598491	-2.25447	ACRBP	no
CORO6	-1.15302	2.84702	-3.54466	0.00493947	0.0598683	-2.25543	CORO6	no
APRT	-0.576832	7.34848	-3.5419	0.00496286	0.0601135	-2.26014	APRT	no
BOLA1	-0.801281	4.20399	-3.53975	0.00498118	0.0602969	-2.26381	BOLA1	no
ST6GALNAC2	0.899169	2.97465	3.53868	0.00499031	0.0603691	-2.26564	ST6GALNAC2	no
RGS12	-0.552337	1.8391	-3.5372	0.00500298	0.0604758	-2.26817	RGS12	no
MRPL55	-0.668374	5.47629	-3.53654	0.0050086	0.0604758	-2.26929	MRPL55	no
ASIC1	-0.747387	3.06105	-3.53631	0.00501056	0.0604758	-2.26968	ASIC1	no
NFATC2	-0.989528	3.5902	-3.53616	0.00501185	0.0604758	-2.26993	NFATC2	no
SCARB1	-1.08383	6.22521	-3.53562	0.00501653	0.060494	-2.27086	SCARB1	no
SLC25A10	-0.751682	1.02913	-3.53407	0.00502981	0.0605579	-2.2735	SLC25A10	no
KIF18B	-0.725771	2.9539	-3.534	0.00503046	0.0605579	-2.27363	KIF18B	no
ZNF276	-0.477816	4.20307	-3.53389	0.00503137	0.0605579	-2.27381	ZNF276	no
PRAM1	-1.75239	4.24035	-3.53343	0.00503536	0.0605675	-2.2746	PRAM1	no
GPR84	0.644666	7.0768	3.53033	0.00506213	0.0608511	-2.27989	GPR84	no
RECQL5	-0.655787	3.40191	-3.52712	0.00509008	0.0611485	-2.28538	RECQL5	no
MAML2	0.360672	6.49071	3.52448	0.00511311	0.0613863	-2.28988	MAML2	no
GLI4	-0.439042	4.63297	-3.52378	0.00511926	0.0614214	-2.29108	GLI4	no
PXMP2	-0.73129	2.52235	-3.52287	0.00512728	0.0614789	-2.29264	PXMP2	no
NYNRIN	-0.555029	0.515092	-3.52074	0.00514602	0.0616648	-2.29627	NYNRIN	no
TRAPPC6A	-0.80717	5.72945	-3.51896	0.00516173	0.061814	-2.29931	TRAPPC6A	no
SLC22A5	-0.475424	1.12877	-3.51829	0.00516764	0.0618459	-2.30045	SLC22A5	no
ACAP1	-0.246587	0.242526	-3.51405	0.00520533	0.0622259	-2.3077	ACAP1	no
TRPA1	0.419236	0.262018	3.51376	0.00520789	0.0622259	-2.30819	TRPA1	no
ARMCX1	-0.374324	5.84707	-3.51361	0.0052092	0.0622259	-2.30844	ARMCX1	no
HOXA11	-0.883009	3.64916	-3.5126	0.00521832	0.0622957	-2.31018	HOXA11	no
ADAM10	-0.499032	5.98116	-3.51203	0.0052234	0.0623173	-2.31115	ADAM10	no
MAP3K10	-0.429334	3.91173	-3.51117	0.00523107	0.0623697	-2.31261	MAP3K10	no
ZNF425	-0.468761	2.99265	-3.50971	0.00524422	0.0624874	-2.31512	ZNF425	no
CAPN5	-0.597873	1.18064	-3.50821	0.00525767	0.0625738	-2.31767	CAPN5	no
BBS2	-0.510457	1.97185	-3.50817	0.00525806	0.0625738	-2.31774	BBS2	no
STIM1	-0.743193	4.56636	-3.5073	0.00526594	0.0625939	-2.31923	STIM1	no
RGS22	0.0734636	0.0598245	3.50725	0.00526632	0.0625939	-2.31931	RGS22	no
RIN3	0.699508	3.36815	3.50604	0.00527732	0.0626855	-2.32139	RIN3	no
CASP8	-0.419423	5.20432	-3.50566	0.00528071	0.0626866	-2.32203	CASP8	no
CDR2L	-0.928543	2.43618	-3.50417	0.00529422	0.0628078	-2.32457	CDR2L	no
LIN7B	-0.525053	2.30733	-3.50317	0.00530337	0.0628772	-2.32629	LIN7B	no
SGK2	-0.306312	0.421509	-3.50189	0.00531496	0.0629624	-2.32847	SGK2	no
UFC1	-0.436014	7.92829	-3.50165	0.00531718	0.0629624	-2.32888	UFC1	no
DHRS9	-1.87704	3.20543	-3.5008	0.00532494	0.0629855	-2.33034	DHRS9	no
BANK1	-0.569039	2.07009	-3.50071	0.00532575	0.0629855	-2.33049	BANK1	no
ECHDC2	-0.676008	4.47341	-3.50024	0.00533007	0.0629974	-2.3313	ECHDC2	no
MROH7	-0.394645	0.718659	-3.49972	0.00533479	0.0630141	-2.33218	MROH7	no
ALG1	-0.541308	2.72081	-3.49873	0.00534389	0.0630622	-2.33388	ALG1	no
PEF1	-0.340467	6.35602	-3.49855	0.00534549	0.0630622	-2.33418	PEF1	no
LRRC14	-0.439056	4.85735	-3.49651	0.00536427	0.0632055	-2.33767	LRRC14	no
CUL9	-0.331005	4.12645	-3.49628	0.00536642	0.0632055	-2.33807	CUL9	no
TRIM47	1.15847	3.27305	3.49615	0.0053676	0.0632055	-2.33829	TRIM47	no
FCMR	-1.75154	6.73529	-3.49564	0.00537231	0.0632218	-2.33916	FCMR	no
FYB1	-0.800749	4.96575	-3.49376	0.00538966	0.0632662	-2.34237	FYB1	no
HSD17B14	-0.686355	2.72033	-3.49328	0.00539405	0.0632662	-2.34319	HSD17B14	no
PPP1CA	-0.631818	7.34147	-3.49318	0.00539503	0.0632662	-2.34337	PPP1CA	no
DUSP10	0.73478	7.45908	3.49301	0.00539662	0.0632662	-2.34366	DUSP10	no
DHTKD1	-0.696694	4.00884	-3.49296	0.00539706	0.0632662	-2.34374	DHTKD1	no
TUBGCP6	-0.399308	5.02704	-3.49288	0.00539776	0.0632662	-2.34387	TUBGCP6	no
RPS6KA1	-0.4464	8.92879	-3.49239	0.0054023	0.0632662	-2.34471	RPS6KA1	no
PNPLA7	-0.955275	1.78643	-3.49235	0.00540268	0.0632662	-2.34478	PNPLA7	no
FASTK	-0.417288	6.00414	-3.48971	0.00542718	0.0635141	-2.34929	FASTK	no
TRAF3IP3	-0.649594	5.2763	-3.48859	0.00543766	0.0635976	-2.35121	TRAF3IP3	no
CAPN11	-0.594672	0.594024	-3.4878	0.00544509	0.0636248	-2.35257	CAPN11	no
PDHB	-0.35346	5.5216	-3.48725	0.00545016	0.0636248	-2.35349	PDHB	no
STYXL2	-1.41315	1.04243	-3.48725	0.00545021	0.0636248	-2.35351	STYXL2	no
VILL	-0.404028	2.13836	-3.48691	0.00545337	0.0636248	-2.35408	VILL	no
LRRC56	-0.789892	2.84506	-3.48513	0.00547003	0.0637491	-2.35712	LRRC56	no
ZNF282	-0.388633	5.12094	-3.48506	0.00547072	0.0637491	-2.35725	ZNF282	no
FAM83A	-0.155058	0.11285	-3.48452	0.0054758	0.0637693	-2.35817	FAM83A	no
LRCH1	0.472392	5.65856	3.48408	0.00547991	0.0637724	-2.35892	LRCH1	no
FAM32A	-0.197323	7.46579	-3.48378	0.00548277	0.0637724	-2.35944	FAM32A	no
DAPK1	-0.845012	5.01542	-3.48295	0.00549057	0.0637968	-2.36086	DAPK1	no
KNSTRN	-0.526651	4.13861	-3.48241	0.00549567	0.0637968	-2.36178	KNSTRN	no
PODNL1	-0.675578	0.91988	-3.48238	0.00549591	0.0637968	-2.36182	PODNL1	no
MZT2B	-0.67415	5.10173	-3.48202	0.00549934	0.0637968	-2.36244	MZT2B	no
PLCD3	-0.435688	2.17079	-3.48178	0.00550163	0.0637968	-2.36286	PLCD3	no
POM121L2	-0.193232	0.0966158	-3.48141	0.00550507	0.0637978	-2.36348	POM121L2	no
CHRM3	-1.21354	2.6542	-3.48083	0.00551057	0.0638227	-2.36448	CHRM3	no
ITGAL	-0.853517	7.53229	-3.47771	0.0055402	0.0640896	-2.36982	ITGAL	no
SLC16A9	1.07755	2.36154	3.47768	0.00554052	0.0640896	-2.36988	SLC16A9	no
GPRC5B	0.26762	0.311872	3.47723	0.00554472	0.0640896	-2.37063	GPRC5B	no
USP20	-0.381123	4.71856	-3.47699	0.00554709	0.0640896	-2.37105	USP20	no
GNB2	-0.451063	7.75307	-3.4762	0.00555458	0.0641011	-2.3724	GNB2	no
NFAM1	-0.796481	4.94295	-3.47615	0.00555507	0.0641011	-2.37249	NFAM1	no
NAGA	-0.744149	6.65843	-3.47582	0.00555819	0.0641011	-2.37305	NAGA	no
JMJD8	-0.306342	5.79914	-3.4752	0.00556408	0.0641302	-2.3741	JMJD8	no
CDC37L1	0.567845	5.10508	3.47452	0.00557063	0.0641668	-2.37527	CDC37L1	no
SSTR2	1.44951	2.06408	3.47401	0.00557548	0.0641838	-2.37614	SSTR2	no
BCL2A1	1.15197	8.32967	3.47351	0.00558028	0.0642002	-2.377	BCL2A1	no
RASSF5	0.745999	6.70949	3.47309	0.00558433	0.064208	-2.37772	RASSF5	no
MB21D2	0.636272	0.673309	3.47262	0.00558888	0.0642215	-2.37853	MB21D2	no
YDJC	-0.456204	5.2815	-3.47106	0.00560381	0.0643542	-2.38119	YDJC	no
ARL11	-0.502694	4.80792	-3.47064	0.00560788	0.0643621	-2.38191	ARL11	no
TAB3	0.406865	4.09546	3.46757	0.00563756	0.0646637	-2.38717	TAB3	no
B4GALT1	0.982589	7.58939	3.46523	0.00566029	0.0648853	-2.39117	B4GALT1	no
TUSC2	-0.526076	5.55211	-3.46308	0.00568119	0.0650601	-2.39484	TUSC2	no
BBS5	-0.296912	1.35808	-3.46296	0.00568238	0.0650601	-2.39505	BBS5	no
SNAP29	-0.400227	5.54767	-3.46185	0.00569326	0.0651456	-2.39696	SNAP29	no
RPS2	-0.752443	6.44219	-3.45992	0.00571217	0.0653226	-2.40026	RPS2	no
CLSTN3	-0.635237	2.80072	-3.45939	0.00571737	0.0653428	-2.40116	CLSTN3	no
SUSD6	0.855716	6.74281	3.45761	0.00573486	0.065468	-2.40421	SUSD6	no
TNNC1	-0.516076	0.369174	-3.45758	0.0057352	0.065468	-2.40426	TNNC1	no
MTMR10	-0.445509	4.78882	-3.45634	0.00574737	0.0655676	-2.40637	MTMR10	no
C11orf96	1.03169	0.962677	3.45559	0.00575479	0.0656129	-2.40766	C11orf96	no
RHEX	-0.785896	0.764251	-3.45261	0.00578442	0.0659113	-2.41277	RHEX	no
KCNJ5	-0.708364	1.00496	-3.45223	0.00578816	0.0659144	-2.41341	KCNJ5	no
ANKRD54	-0.232568	4.63025	-3.44962	0.00581418	0.0661711	-2.41788	ANKRD54	no
ACBD6	-0.353399	4.38864	-3.4491	0.00581942	0.0661911	-2.41878	ACBD6	no
FAM135B	-0.911835	1.89421	-3.447	0.00584043	0.0663905	-2.42236	FAM135B	no
CDCA2	-0.719881	3.35556	-3.44616	0.00584893	0.0664473	-2.42381	CDCA2	no
LONRF2	-0.702607	0.818544	-3.44563	0.00585427	0.0664684	-2.42472	LONRF2	no
CTNS	-0.519121	4.02051	-3.4441	0.00586967	0.0666034	-2.42733	CTNS	no
GALK1	-0.748737	4.75374	-3.44374	0.00587335	0.0666054	-2.42796	GALK1	no
SIT1	-1.22904	3.07824	-3.44207	0.00589018	0.0667007	-2.43081	SIT1	no
CELSR2	-0.787156	1.86044	-3.44187	0.00589219	0.0667007	-2.43114	CELSR2	no
MCUB	-1.09299	4.58537	-3.44187	0.00589226	0.0667007	-2.43116	MCUB	no
SEPTIN5	-0.750986	2.24984	-3.44107	0.0059003	0.066752	-2.43251	SEPTIN5	no
TMEM105	-0.539916	0.880532	-3.43894	0.00592203	0.0669183	-2.43617	TMEM105	no
ABLIM3	-0.783762	4.22857	-3.43882	0.00592328	0.0669183	-2.43638	ABLIM3	no
INA	-0.775003	4.54321	-3.43859	0.00592556	0.0669183	-2.43676	INA	no
MMP2	-0.62211	5.79808	-3.43775	0.00593412	0.0669753	-2.4382	MMP2	no
GTF3C2	-0.26135	6.10909	-3.43688	0.00594307	0.0670276	-2.4397	GTF3C2	no
ZNF524	-0.857773	5.01741	-3.43634	0.00594862	0.0670276	-2.44063	ZNF524	no
CD22	-1.25014	5.92131	-3.43627	0.00594932	0.0670276	-2.44075	CD22	no
RCBTB1	-0.465038	4.67319	-3.43283	0.00598459	0.0673851	-2.44663	RCBTB1	no
C12orf76	-0.670439	2.68391	-3.43084	0.00600519	0.067577	-2.45005	C12orf76	no
SLC2A11	-0.566922	1.40628	-3.43031	0.00601065	0.0675985	-2.45095	SLC2A11	no
SLC27A1	-0.783669	3.77228	-3.42898	0.00602436	0.0677126	-2.45322	SLC27A1	no
ENTPD6	-0.705741	5.64406	-3.42823	0.00603223	0.0677611	-2.45452	ENTPD6	no
FCAR	1.15477	4.57968	3.42775	0.0060372	0.0677769	-2.45534	FCAR	no
KCNQ1	-1.56409	4.14011	-3.42654	0.00604974	0.0678777	-2.4574	KCNQ1	no
SENP6	-0.794506	4.34313	-3.42462	0.00606976	0.068031	-2.46069	SENP6	no
GDPD1	-0.923489	1.96322	-3.42455	0.00607056	0.068031	-2.46082	GDPD1	no
CCDC27	-0.624581	1.20288	-3.42279	0.00608897	0.0681972	-2.46383	CCDC27	no
VMP1	0.350585	6.43541	3.42154	0.0061021	0.068304	-2.46597	VMP1	no
RHOV	0.489766	1.51695	3.42079	0.00610998	0.068352	-2.46726	RHOV	no
ZNF76	-0.250637	5.1938	-3.41871	0.00613187	0.0685143	-2.47082	ZNF76	no
TIGD5	-0.487757	3.68059	-3.41809	0.0061384	0.0685143	-2.47187	TIGD5	no
SEMA4C	-0.917516	5.01869	-3.41776	0.00614198	0.0685143	-2.47245	SEMA4C	no
CHD1	0.372663	4.58217	3.41751	0.00614463	0.0685143	-2.47288	CHD1	no
CHMP4A	-0.342733	1.67034	-3.41743	0.00614538	0.0685143	-2.47301	CHMP4A	no
MBD3	-0.432517	4.64509	-3.41715	0.00614844	0.0685143	-2.4735	MBD3	no
PNPLA1	0.943773	1.57995	3.41693	0.00615069	0.0685143	-2.47386	PNPLA1	no
DLX4	-1.26308	2.57159	-3.41669	0.00615329	0.0685143	-2.47428	DLX4	no
ZNF205	-0.479132	3.00535	-3.41473	0.00617411	0.0686981	-2.47764	ZNF205	no
GPR156	0.769208	1.50471	3.4143	0.00617868	0.0686981	-2.47838	GPR156	no
ZC3HAV1	0.300618	6.50914	3.41411	0.00618063	0.0686981	-2.47869	ZC3HAV1	no
XRCC3	-0.787712	2.99341	-3.4126	0.00619674	0.0688369	-2.48128	XRCC3	no
TCTA	-0.602412	5.73128	-3.41153	0.00620817	0.0689237	-2.48312	TCTA	no
B3GALNT1	-1.04284	2.75915	-3.40998	0.00622476	0.0690059	-2.48577	B3GALNT1	no
GLMP	-0.651218	6.20391	-3.40995	0.00622514	0.0690059	-2.48583	GLMP	no
MRPS11	-0.246939	4.34908	-3.40983	0.00622645	0.0690059	-2.48604	MRPS11	no
CBX2	-0.573158	1.81532	-3.40921	0.00623311	0.0690144	-2.4871	CBX2	no
ARL8B	0.604542	7.59277	3.40908	0.00623447	0.0690144	-2.48732	ARL8B	no
ADORA1	-0.416364	0.834762	-3.40749	0.00625158	0.0691249	-2.49005	ADORA1	no
WNK1	-0.449572	6.39156	-3.40748	0.00625171	0.0691249	-2.49007	WNK1	no
MED20	-0.338981	4.58696	-3.40658	0.00626137	0.069144	-2.4916	MED20	no
NOXRED1	-0.543281	1.19463	-3.40647	0.00626261	0.069144	-2.4918	NOXRED1	no
IL36B	1.16217	1.59961	3.40631	0.00626435	0.069144	-2.49207	IL36B	no
LGR4	-0.724032	2.79038	-3.40157	0.00631575	0.0696466	-2.5002	LGR4	no
VWA8	-0.553949	3.89743	-3.40139	0.00631767	0.0696466	-2.5005	VWA8	no
MEX3D	-0.757554	3.48644	-3.4011	0.00632086	0.0696466	-2.501	MEX3D	no
FLNB	-0.425918	3.86379	-3.40047	0.00632768	0.0696814	-2.50208	FLNB	no
MTFR1L	-0.414144	5.33084	-3.39985	0.00633447	0.069691	-2.50314	MTFR1L	no
SGPP2	1.43483	0.854342	3.39967	0.00633645	0.069691	-2.50345	SGPP2	no
TBR1	0.208986	0.229262	3.39938	0.00633954	0.069691	-2.50394	TBR1	no
SPNS3	-1.62989	3.06628	-3.39773	0.0063576	0.0697716	-2.50677	SPNS3	no
TNFAIP8L1	0.62837	3.05878	3.39761	0.00635895	0.0697716	-2.50698	TNFAIP8L1	no
COL4A4	-0.720773	2.57798	-3.39748	0.00636043	0.0697716	-2.50721	COL4A4	no
H2AX	-0.537041	6.61711	-3.39738	0.00636154	0.0697716	-2.50738	H2AX	no
ZMIZ2	0.48286	6.3356	3.39646	0.00637161	0.0698418	-2.50896	ZMIZ2	no
CDK10	-0.436141	4.7428	-3.39486	0.00638924	0.0699947	-2.5117	CDK10	no
ADAM12	0.262641	0.250398	3.39388	0.00639997	0.070042	-2.51337	ADAM12	no
NR5A2	-1.32478	2.34284	-3.3938	0.00640092	0.070042	-2.51352	NR5A2	no
SLC25A20	-1.22468	5.86165	-3.39078	0.00643429	0.0703451	-2.51869	SLC25A20	no
PALD1	-1.01417	1.92417	-3.39063	0.00643601	0.0703451	-2.51895	PALD1	no
C1orf21	0.796428	4.50052	3.3888	0.00645633	0.0705029	-2.52209	C1orf21	no
ANAPC2	-0.537968	5.55128	-3.38866	0.00645786	0.0705029	-2.52232	ANAPC2	no
NECTIN3	1.39868	3.92777	3.38604	0.00648714	0.070782	-2.52682	NECTIN3	no
PCP2	-1.09262	2.7639	-3.38554	0.00649271	0.0708022	-2.52767	PCP2	no
DEXI	-0.433418	3.16689	-3.38444	0.00650511	0.0708968	-2.52957	DEXI	no
TDRKH	-0.526684	1.6456	-3.38227	0.00652948	0.0710939	-2.53328	TDRKH	no
PHACTR1	0.222783	0.571429	3.38216	0.00653067	0.0710939	-2.53347	PHACTR1	no
EMC10	-0.516474	6.17585	-3.3817	0.00653587	0.0711098	-2.53426	EMC10	no
OTUD4	0.683755	5.79634	3.38103	0.00654342	0.0711513	-2.5354	OTUD4	no
NMNAT3	-0.408609	0.938737	-3.37968	0.00655866	0.071245	-2.53772	NMNAT3	no
ADCY6	-0.682601	4.7512	-3.37961	0.00655953	0.071245	-2.53785	ADCY6	no
CCN2	1.42455	1.85428	3.37882	0.00656839	0.0712918	-2.53919	CCN2	no
CYSRT1	-0.867591	1.79175	-3.37857	0.00657133	0.0712918	-2.53963	CYSRT1	no
CCDC88B	-1.48565	4.48974	-3.37754	0.00658292	0.0713768	-2.54138	CCDC88B	no
NALF2	-0.726306	0.909336	-3.37698	0.00658931	0.0714054	-2.54235	NALF2	no
LIFR	0.136777	0.0913324	3.3758	0.00660271	0.0714911	-2.54437	LIFR	no
FLYWCH1	-0.523858	3.91555	-3.37563	0.00660473	0.0714911	-2.54467	FLYWCH1	no
LTA	1.11064	1.63664	3.37497	0.00661227	0.071532	-2.54581	LTA	no
ADGRV1	0.0252598	0.0175047	3.37452	0.00661743	0.0715472	-2.54658	ADGRV1	no
IFI30	0.488225	1.93406	3.373	0.00663475	0.0716103	-2.54918	IFI30	no
EVI2B	-0.6844	8.08921	-3.37297	0.00663511	0.0716103	-2.54923	EVI2B	no
MXD3	-0.616914	1.51071	-3.37282	0.00663676	0.0716103	-2.54948	MXD3	no
PSMC3	-0.228219	7.98655	-3.37269	0.00663832	0.0716103	-2.54971	PSMC3	no
MEGF8	-0.524437	4.63692	-3.37107	0.00665693	0.0717703	-2.55249	MEGF8	no
XAF1	0.835009	5.23223	3.37073	0.00666079	0.0717713	-2.55307	XAF1	no
COMT	-0.324019	6.56571	-3.36994	0.00666995	0.0718294	-2.55444	COMT	no
SPON1	-0.237648	0.136816	-3.36944	0.00667567	0.0718503	-2.55529	SPON1	no
OGFOD3	-0.440479	3.8367	-3.36899	0.00668086	0.0718655	-2.55606	OGFOD3	no
ZNF48	-0.538671	2.40922	-3.36791	0.00669335	0.0719409	-2.55792	ZNF48	no
VPS11	-0.289513	6.25722	-3.36773	0.00669543	0.0719409	-2.55822	VPS11	no
IRAG1	-0.900051	0.633552	-3.3667	0.0067073	0.0719971	-2.55998	IRAG1	no
P2RY12	-2.05098	1.69219	-3.36662	0.00670822	0.0719971	-2.56012	P2RY12	no
COMMD9	-0.496826	4.33399	-3.36504	0.00672651	0.0720528	-2.56282	COMMD9	no
HDAC5	-0.648607	6.09815	-3.36484	0.00672892	0.0720528	-2.56318	HDAC5	no
RPL27A	-0.647636	5.80251	-3.36476	0.00672987	0.0720528	-2.56332	RPL27A	no
EXT1	-0.756149	3.1239	-3.36462	0.00673148	0.0720528	-2.56356	EXT1	no
ANKS1A	-0.642461	5.43948	-3.36453	0.00673248	0.0720528	-2.56371	ANKS1A	no
PATZ1	-0.523177	3.59172	-3.36418	0.00673651	0.0720528	-2.5643	PATZ1	no
PDGFD	-0.709984	0.761412	-3.36389	0.00673992	0.0720528	-2.5648	PDGFD	no
IL4I1	0.809179	9.08875	3.36308	0.00674937	0.0721133	-2.5662	IL4I1	no
LRCH3	0.310646	4.12419	3.36271	0.00675364	0.0721184	-2.56682	LRCH3	no
MFAP5	0.317368	0.252391	3.36213	0.00676039	0.0721501	-2.56782	MFAP5	no
MEAK7	-0.325737	3.60571	-3.36116	0.00677177	0.072231	-2.56949	MEAK7	no
STARD3	-0.334808	5.4156	-3.36064	0.00677792	0.072256	-2.57039	STARD3	no
AGPAT4	0.631219	4.90992	3.35959	0.00679013	0.0723457	-2.57218	AGPAT4	no
ARHGEF9	-0.673735	3.33065	-3.35886	0.00679877	0.0723972	-2.57344	ARHGEF9	no
DDX58	1.18131	4.78154	3.35696	0.00682109	0.07259	-2.5767	DDX58	no
ALAS1	0.339069	9.59626	3.35636	0.00682819	0.07259	-2.57773	ALAS1	no
ZBTB43	0.559205	5.54273	3.35635	0.00682832	0.07259	-2.57775	ZBTB43	no
UMODL1	-0.292396	0.191505	-3.35484	0.00684609	0.0727382	-2.58033	UMODL1	no
KIF20A	-0.732441	2.30914	-3.35431	0.00685245	0.0727652	-2.58125	KIF20A	no
FGGY	-0.451623	1.57873	-3.35314	0.00686629	0.0728348	-2.58326	FGGY	no
BBLN	-0.960461	6.87889	-3.35279	0.00687046	0.0728348	-2.58386	BBLN	no
OXA1L	-0.347032	7.26666	-3.35278	0.00687049	0.0728348	-2.58386	OXA1L	no
TBX3	1.14933	2.53967	3.35234	0.00687572	0.0728411	-2.58462	TBX3	no
SLC15A3	0.377759	5.59517	3.35179	0.00688229	0.0728411	-2.58557	SLC15A3	no
UBE3B	-0.281542	4.7674	-3.35119	0.00688945	0.0728411	-2.5866	UBE3B	no
TEX22	-0.684207	1.10758	-3.35114	0.00689001	0.0728411	-2.58668	TEX22	no
ABCF1	0.42467	6.32075	3.35112	0.00689022	0.0728411	-2.58671	ABCF1	no
CXCL14	0.851975	1.00104	3.3506	0.00689641	0.0728661	-2.5876	CXCL14	no
IL11RA	-0.630325	3.1671	-3.348	0.00692746	0.0731536	-2.59206	IL11RA	no
DBNL	-0.360703	6.44637	-3.34694	0.00694015	0.0732341	-2.59388	DBNL	no
GCNT4	0.493024	0.554481	3.34625	0.00694851	0.0732341	-2.59508	GCNT4	no
FBXW4	-0.5217	3.55596	-3.34619	0.00694926	0.0732341	-2.59518	FBXW4	no
HMCES	-0.452789	4.75546	-3.34608	0.00695048	0.0732341	-2.59536	HMCES	no
SCGB2B2	-0.0962472	0.0681493	-3.34557	0.00695667	0.0732587	-2.59624	SCGB2B2	no
ZNF792	-0.525542	1.53649	-3.34422	0.00697289	0.0733508	-2.59855	ZNF792	no
NECAB2	-1.02512	1.71832	-3.34407	0.00697476	0.0733508	-2.59882	NECAB2	no
LGI2	-1.59103	3.84022	-3.34388	0.00697698	0.0733508	-2.59914	LGI2	no
SIRPB1	-0.75611	1.7466	-3.34316	0.00698565	0.0734014	-2.60037	SIRPB1	no
ABCB5	0.0386654	0.0193327	3.34249	0.00699376	0.073446	-2.60152	ABCB5	no
VPS52	-0.294898	6.45306	-3.34182	0.00700193	0.0734652	-2.60268	VPS52	no
SEMA6B	0.622676	0.741515	3.34157	0.00700497	0.0734652	-2.60311	SEMA6B	no
SLC27A4	-0.847426	6.06026	-3.34111	0.0070105	0.0734652	-2.60389	SLC27A4	no
CRYAB	-0.17577	0.121241	-3.34107	0.00701102	0.0734652	-2.60397	CRYAB	no
MYO5A	-0.419155	3.63529	-3.33726	0.00705737	0.0738731	-2.61051	MYO5A	no
DNAJB6	0.49533	5.08067	3.33723	0.00705772	0.0738731	-2.61056	DNAJB6	no
DDOST	-0.391357	9.34275	-3.33651	0.00706642	0.0738736	-2.61178	DDOST	no
JTB	-0.447814	8.63307	-3.33639	0.00706795	0.0738736	-2.612	JTB	no
RNASE6	-0.749267	4.86208	-3.33627	0.00706941	0.0738736	-2.6122	RNASE6	no
RCN3	-0.80685	5.56873	-3.33576	0.00707564	0.0738981	-2.61308	RCN3	no
RREB1	-0.492833	4.10693	-3.335	0.0070849	0.0739543	-2.61438	RREB1	no
GNG7	-1.02005	2.42494	-3.3345	0.00709108	0.0739782	-2.61524	GNG7	no
APLF	0.513288	1.38223	3.33329	0.00710591	0.0740588	-2.61731	APLF	no
CPT1A	-0.825017	4.98476	-3.33324	0.0071066	0.0740588	-2.61741	CPT1A	no
KRTCAP3	-0.576092	1.37449	-3.33283	0.00711159	0.0740703	-2.61811	KRTCAP3	no
SLC25A35	-0.57141	1.31096	-3.33187	0.00712342	0.0741529	-2.61976	SLC25A35	no
EIF2B2	-0.404737	4.93867	-3.33127	0.00713078	0.0741795	-2.62078	EIF2B2	no
ARHGAP9	-0.760317	5.83581	-3.33058	0.00713932	0.0741795	-2.62197	ARHGAP9	no
ABI3	-1.41254	4.54411	-3.33053	0.0071399	0.0741795	-2.62205	ABI3	no
ATP8B3	-0.777569	2.0525	-3.33007	0.0071456	0.0741795	-2.62284	ATP8B3	no
ANGPT4	-0.334422	0.226753	-3.33	0.00714649	0.0741795	-2.62297	ANGPT4	no
TLR2	0.642791	7.70705	3.32946	0.00715311	0.0741795	-2.62389	TLR2	no
PCDHB4	-0.245736	0.396427	-3.32945	0.00715326	0.0741795	-2.62391	PCDHB4	no
KIAA0513	-0.924719	2.66958	-3.3285	0.00716502	0.0742507	-2.62554	KIAA0513	no
PGBD1	-0.547236	1.45981	-3.32827	0.00716793	0.0742507	-2.62594	PGBD1	no
EIF2AK2	0.903285	6.02055	3.32687	0.00718521	0.0743606	-2.62833	EIF2AK2	no
PLCG1	-0.645812	3.22553	-3.32678	0.00718636	0.0743606	-2.62849	PLCG1	no
ENAH	-1.2226	4.23536	-3.32491	0.00720971	0.0745617	-2.63171	ENAH	no
CROCC	-0.631864	2.2932	-3.32364	0.00722554	0.0746556	-2.63388	CROCC	no
LRRFIP2	0.266175	4.25956	3.32355	0.00722664	0.0746556	-2.63404	LRRFIP2	no
CX3CR1	-1.64328	5.2128	-3.32261	0.00723846	0.0747362	-2.63566	CX3CR1	no
PUS10	-0.743113	3.51146	-3.3223	0.00724229	0.0747362	-2.63618	PUS10	no
GDPGP1	-0.857052	2.24231	-3.32149	0.0072524	0.0747675	-2.63757	GDPGP1	no
PHF19	-0.670411	4.21149	-3.32143	0.00725318	0.0747675	-2.63767	PHF19	no
IRF5	-0.655875	5.72977	-3.31875	0.00728691	0.0750745	-2.64228	IRF5	no
ZCCHC2	0.963041	5.97596	3.31785	0.00729821	0.0751403	-2.64382	ZCCHC2	no
ZNF517	-0.599766	2.30156	-3.31762	0.0073012	0.0751403	-2.64422	ZNF517	no
KLHL17	-0.401264	3.96564	-3.3165	0.00731536	0.0751542	-2.64614	KLHL17	no
SLC35C2	-0.464593	5.34068	-3.31629	0.00731797	0.0751542	-2.6465	SLC35C2	no
CHADL	-0.472221	0.576733	-3.31616	0.00731961	0.0751542	-2.64672	CHADL	no
PCDHB16	-0.460865	1.09496	-3.31605	0.00732106	0.0751542	-2.64692	PCDHB16	no
FLRT2	0.416918	2.25285	3.31595	0.00732229	0.0751542	-2.64708	FLRT2	no
EID1	-0.319441	8.69701	-3.31303	0.00735936	0.0754805	-2.6521	EID1	no
BMI1	-0.79181	2.98611	-3.31283	0.00736202	0.0754805	-2.65245	BMI1	no
CEP295NL	-0.638148	0.843995	-3.31031	0.00739409	0.0757685	-2.65677	CEP295NL	no
ARRDC3	0.588559	6.80098	3.30986	0.00739985	0.0757867	-2.65754	ARRDC3	no
TMEM229B	-0.573554	3.98983	-3.30905	0.00741033	0.0758532	-2.65894	TMEM229B	no
APBA1	-0.395964	1.22999	-3.30844	0.00741811	0.0758921	-2.65998	APBA1	no
PSMB8	-0.324677	7.32826	-3.30734	0.0074322	0.0759953	-2.66187	PSMB8	no
ST6GAL1	-0.678897	4.91414	-3.30656	0.00744231	0.0760083	-2.66321	ST6GAL1	no
ACP6	-0.534571	0.877896	-3.30644	0.00744384	0.0760083	-2.66342	ACP6	no
AMBRA1	-0.36473	4.67393	-3.30622	0.00744664	0.0760083	-2.66379	AMBRA1	no
LINGO1	0.689401	1.72872	3.30601	0.00744944	0.0760083	-2.66416	LINGO1	no
CDPF1	-0.605619	3.97914	-3.30521	0.00745969	0.0760721	-2.66553	CDPF1	no
TMEM120B	-0.330963	3.15801	-3.30433	0.00747108	0.0761248	-2.66704	TMEM120B	no
FAM228B	-0.381118	1.97983	-3.30404	0.00747488	0.0761248	-2.66755	FAM228B	no
PCYOX1L	-0.702103	5.35768	-3.30387	0.007477	0.0761248	-2.66783	PCYOX1L	no
S100A4	-1.50553	10.505	-3.30357	0.00748087	0.0761248	-2.66834	S100A4	no
BIN2	-0.630411	6.89697	-3.30286	0.00749014	0.0761444	-2.66957	BIN2	no
HDAC1	-0.298902	7.24108	-3.30281	0.0074908	0.0761444	-2.66966	HDAC1	no
SLITRK2	-0.260384	1.07626	-3.30225	0.00749805	0.0761775	-2.67062	SLITRK2	no
HMOX2	-0.276261	5.52727	-3.30116	0.00751223	0.0762423	-2.67249	HMOX2	no
IFIT5	0.977886	4.02724	3.30114	0.00751249	0.0762423	-2.67252	IFIT5	no
RNMT	0.377317	5.56384	3.30083	0.00751645	0.0762423	-2.67305	RNMT	no
PPIE	-0.340645	6.13892	-3.30016	0.0075252	0.0762903	-2.6742	PPIE	no
BCL9L	1.10695	4.73416	3.29896	0.00754086	0.0763764	-2.67626	BCL9L	no
N4BP1	0.475446	5.57535	3.2989	0.00754171	0.0763764	-2.67637	N4BP1	no
CD58	1.00979	6.42883	3.29696	0.0075671	0.0765927	-2.67971	CD58	no
STX18	-0.286749	3.90332	-3.29533	0.00758845	0.076768	-2.6825	STX18	no
LTBP4	-0.536457	3.22723	-3.29445	0.00760001	0.0768046	-2.68401	LTBP4	no
TSPEAR	-0.0882329	0.0441165	-3.29444	0.00760014	0.0768046	-2.68403	TSPEAR	no
GTSE1	-0.725446	2.92699	-3.29338	0.00761412	0.0769051	-2.68585	GTSE1	no
KMO	0.607886	3.77372	3.29172	0.00763609	0.0770502	-2.68871	KMO	no
GTF3C1	-0.324616	5.95405	-3.29158	0.00763785	0.0770502	-2.68894	GTF3C1	no
TBC1D9B	-0.527904	7.50686	-3.29137	0.00764064	0.0770502	-2.6893	TBC1D9B	no
DOCK2	-0.300917	6.36367	-3.29103	0.00764522	0.0770555	-2.68989	DOCK2	no
IMPA2	-0.821467	2.65433	-3.28975	0.00766214	0.0771852	-2.69208	IMPA2	no
SLC66A2	-0.479141	4.49856	-3.28886	0.007674	0.0772638	-2.69362	SLC66A2	no
ARHGEF16	-0.534161	1.2352	-3.2883	0.00768143	0.0772858	-2.69458	ARHGEF16	no
PDE1C	0.173806	0.213678	3.28808	0.00768431	0.0772858	-2.69495	PDE1C	no
ING2	0.649515	4.4374	3.28775	0.00768866	0.0772888	-2.69551	ING2	no
CHST10	-0.462481	3.78511	-3.28689	0.00770021	0.0773639	-2.697	CHST10	no
CKB	0.938272	5.51803	3.2862	0.0077094	0.0774154	-2.69818	CKB	no
MALT1	0.85107	3.60128	3.28419	0.00773628	0.0776354	-2.70163	MALT1	no
XIRP1	1.41094	5.41884	3.28395	0.00773947	0.0776354	-2.70204	XIRP1	no
MAFG	-0.413112	7.46409	-3.28302	0.00775206	0.0777191	-2.70365	MAFG	no
BMPER	0.422359	0.35102	3.28262	0.0077574	0.0777191	-2.70434	BMPER	no
JADE3	0.33461	1.7931	3.28218	0.00776326	0.0777191	-2.70508	JADE3	no
ORMDL3	-0.614268	4.04563	-3.28212	0.00776415	0.0777191	-2.7052	ORMDL3	no
SH2D3A	0.424451	0.361135	3.28172	0.00776953	0.0777321	-2.70588	SH2D3A	no
SERPIND1	0.445686	0.371561	3.2805	0.0077859	0.0778549	-2.70797	SERPIND1	no
ANXA9	-0.448724	0.716714	-3.28004	0.00779217	0.0778734	-2.70877	ANXA9	no
RARG	-0.826606	6.09242	-3.27976	0.00779594	0.0778734	-2.70925	RARG	no
SMIM12	-0.325562	3.72547	-3.27843	0.00781386	0.0780115	-2.71152	SMIM12	no
CCDC82	0.309768	3.66338	3.27759	0.00782525	0.0780686	-2.71297	CCDC82	no
UBTF	-0.51719	6.14204	-3.2774	0.0078279	0.0780686	-2.7133	UBTF	no
SPIB	-0.28026	0.257218	-3.27697	0.00783369	0.0780686	-2.71404	SPIB	no
SEPTIN4	-0.397767	0.408003	-3.2768	0.00783599	0.0780686	-2.71433	SEPTIN4	no
CDYL	0.42149	5.14954	3.27635	0.0078421	0.0780886	-2.7151	CDYL	no
SLCO3A1	0.580316	4.11805	3.27565	0.00785163	0.078115	-2.7163	SLCO3A1	no
PJA1	-0.362037	4.89243	-3.27519	0.00785791	0.078115	-2.7171	PJA1	no
GREB1	-0.386666	1.23692	-3.27506	0.00785969	0.078115	-2.71732	GREB1	no
CENPX	-0.693743	4.72365	-3.27487	0.00786231	0.078115	-2.71765	CENPX	no
LEMD2	-0.432204	5.94599	-3.27458	0.00786618	0.078115	-2.71814	LEMD2	no
DHDH	-0.991906	1.37041	-3.27432	0.00786973	0.078115	-2.71859	DHDH	no
ITM2C	-1.47786	8.04397	-3.27405	0.00787348	0.078115	-2.71906	ITM2C	no
MPST	-0.882185	2.82728	-3.27341	0.00788224	0.0781415	-2.72016	MPST	no
EFNA5	1.32366	1.28985	3.27325	0.00788437	0.0781415	-2.72043	EFNA5	no
SLC37A4	-0.795709	3.62931	-3.27216	0.00789937	0.0782494	-2.72231	SLC37A4	no
CLEC12A	-0.640191	0.728341	-3.27136	0.00791029	0.0782708	-2.72368	CLEC12A	no
RUNX3	1.31018	7.03246	3.2712	0.00791249	0.0782708	-2.72396	RUNX3	no
MST1	-0.44057	1.43286	-3.2711	0.00791387	0.0782708	-2.72413	MST1	no
MRPL11	-0.581981	5.45944	-3.27008	0.00792786	0.0783685	-2.72588	MRPL11	no
TMEM104	-0.634685	4.08996	-3.26976	0.00793218	0.0783704	-2.72642	TMEM104	no
POU3F1	-0.597456	0.493413	-3.26907	0.00794169	0.0783935	-2.72761	POU3F1	no
DENND4B	-0.467011	7.61183	-3.269	0.00794275	0.0783935	-2.72774	DENND4B	no
RHEB	0.294665	5.61739	3.26867	0.00794728	0.0783975	-2.7283	RHEB	no
ADRA2A	0.126312	0.0883952	3.26664	0.0079753	0.0786031	-2.73179	ADRA2A	no
PAFAH2	-0.677561	4.53964	-3.2664	0.00797856	0.0786031	-2.7322	PAFAH2	no
IFIT1	1.68497	5.49712	3.26626	0.00798052	0.0786031	-2.73244	IFIT1	no
TMEM80	-0.588465	3.97156	-3.26528	0.00799408	0.078696	-2.73412	TMEM80	no
DUSP16	1.17619	2.16428	3.26481	0.00800064	0.0787198	-2.73494	DUSP16	no
APEX1	-0.48409	8.62019	-3.26441	0.0080062	0.0787339	-2.73562	APEX1	no
ANKS6	-0.726068	2.96508	-3.26284	0.00802805	0.078908	-2.73832	ANKS6	no
ZNF71	-0.3016	2.99596	-3.26246	0.00803332	0.078919	-2.73897	ZNF71	no
MAML3	-0.969992	3.73134	-3.26144	0.00804751	0.0790176	-2.74072	MAML3	no
C14orf119	-0.231114	6.60188	-3.25984	0.00806995	0.0790728	-2.74348	C14orf119	no
PMM1	-0.644843	3.47617	-3.25977	0.00807092	0.0790728	-2.7436	PMM1	no
PRC1	-0.64298	4.1733	-3.25963	0.00807288	0.0790728	-2.74384	PRC1	no
APBB1IP	-0.953962	8.33028	-3.25891	0.00808292	0.0790728	-2.74507	APBB1IP	no
RASGRP3	-0.639246	3.79664	-3.25863	0.00808682	0.0790728	-2.74555	RASGRP3	no
ECM1	-0.565422	8.32509	-3.25851	0.00808852	0.0790728	-2.74576	ECM1	no
GOLPH3L	-0.63581	5.15439	-3.2584	0.0080901	0.0790728	-2.74595	GOLPH3L	no
FUT10	-0.4673	3.11551	-3.25838	0.00809029	0.0790728	-2.74598	FUT10	no
ACADM	-0.859181	4.78572	-3.25837	0.00809053	0.0790728	-2.746	ACADM	no
PIF1	-0.461173	0.812418	-3.25774	0.00809933	0.0791181	-2.74708	PIF1	no
HARS2	-0.578428	5.91287	-3.25597	0.00812427	0.0793038	-2.75013	HARS2	no
SYS1	-0.290659	4.26341	-3.2558	0.00812667	0.0793038	-2.75042	SYS1	no
MMACHC	-0.398243	3.23069	-3.2539	0.0081535	0.0794744	-2.75369	MMACHC	no
SEMA6D	1.08195	1.96774	3.25377	0.00815535	0.0794744	-2.75391	SEMA6D	no
LRP3	-0.854929	4.00205	-3.25367	0.00815669	0.0794744	-2.75407	LRP3	no
PLCL1	0.858613	1.35393	3.25211	0.00817885	0.0796446	-2.75676	PLCL1	no
TKFC	-0.642583	2.63511	-3.25185	0.00818252	0.0796446	-2.7572	TKFC	no
PREB	-0.446848	6.98919	-3.25132	0.00819003	0.0796769	-2.75811	PREB	no
ABCA3	-0.70967	3.70192	-3.2501	0.00820739	0.079805	-2.76021	ABCA3	no
EEF2	-0.153461	11.1281	-3.2495	0.0082159	0.079847	-2.76124	EEF2	no
RASGEF1C	-0.82188	2.37676	-3.24839	0.00823185	0.0799611	-2.76316	RASGEF1C	no
PRKCSH	-0.386802	7.74667	-3.24797	0.00823777	0.0799766	-2.76387	PRKCSH	no
CRYL1	-0.667255	4.13979	-3.24756	0.00824372	0.0799766	-2.76459	CRYL1	no
SLC25A11	-0.294037	5.64512	-3.24739	0.00824605	0.0799766	-2.76487	SLC25A11	no
ANKRD35	-0.944814	1.5207	-3.2438	0.00829764	0.080436	-2.77104	ANKRD35	no
RAB7B	-0.970081	8.16716	-3.24323	0.00830584	0.0804745	-2.77202	RAB7B	no
FPGS	-0.325731	6.35765	-3.24267	0.0083139	0.0805115	-2.77298	FPGS	no
NUDCD3	-0.410788	4.93153	-3.23995	0.00835322	0.0808512	-2.77765	NUDCD3	no
MFSD3	-0.907429	4.51145	-3.23922	0.00836392	0.0809136	-2.77892	MFSD3	no
CILK1	-0.578667	3.01675	-3.23797	0.00838196	0.0810469	-2.78105	CILK1	no
L3MBTL1	-0.358576	1.39739	-3.23763	0.00838703	0.0810547	-2.78165	L3MBTL1	no
SPRED1	-1.30068	2.95895	-3.23674	0.00839999	0.0811329	-2.78318	SPRED1	no
BACE1	-0.8115	5.5255	-3.23607	0.00840969	0.0811329	-2.78432	BACE1	no
PDE4DIP	0.34762	1.32528	3.23586	0.00841279	0.0811329	-2.78469	PDE4DIP	no
TMEM258	-0.378983	5.98387	-3.23581	0.0084135	0.0811329	-2.78477	TMEM258	no
GNMT	-0.842697	1.89541	-3.23561	0.00841643	0.0811329	-2.78512	GNMT	no
SSU72	-0.106545	5.74129	-3.23479	0.00842839	0.081207	-2.78652	SSU72	no
ZDHHC2	-0.711636	4.41512	-3.23429	0.00843571	0.0812198	-2.78738	ZDHHC2	no
PHF11	0.623088	5.4612	3.23412	0.00843825	0.0812198	-2.78768	PHF11	no
GALC	-0.610495	5.10778	-3.23369	0.00844458	0.0812396	-2.78842	GALC	no
ABCC6	-0.80039	4.70442	-3.23316	0.00845229	0.0812727	-2.78933	ABCC6	no
PXDC1	1.4201	3.90831	3.23279	0.00845776	0.0812842	-2.78997	PXDC1	no
C11orf49	-0.358898	3.40099	-3.23216	0.00846703	0.0812948	-2.79105	C11orf49	no
SH3BP5L	-0.589821	6.12928	-3.23213	0.0084674	0.0812948	-2.7911	SH3BP5L	no
GNPDA1	-0.638244	6.46731	-3.2318	0.00847224	0.0813002	-2.79166	GNPDA1	no
AK4	1.85457	2.85249	3.23149	0.00847681	0.081303	-2.79219	AK4	no
MAP3K3	-0.419625	4.88691	-3.23059	0.00849007	0.0813177	-2.79374	MAP3K3	no
MRPS28	-0.792018	2.88623	-3.23051	0.00849124	0.0813177	-2.79388	MRPS28	no
TSPO	-0.789446	7.41053	-3.23051	0.00849135	0.0813177	-2.79389	TSPO	no
VPS37D	-0.854327	2.80812	-3.23023	0.00849543	0.0813177	-2.79437	VPS37D	no
HERC1	0.479784	5.85562	3.22793	0.00852949	0.0816027	-2.79833	HERC1	no
ALKBH4	-0.386572	3.99373	-3.22657	0.00854962	0.0817541	-2.80066	ALKBH4	no
TXNDC15	-0.305293	4.31581	-3.22518	0.0085703	0.0819107	-2.80305	TXNDC15	no
BCAR3	-0.777141	3.30637	-3.22436	0.00858249	0.08192	-2.80446	BCAR3	no
NR4A1	1.31648	0.962256	3.22426	0.00858395	0.08192	-2.80463	NR4A1	no
BFSP1	-0.471295	0.503377	-3.22425	0.00858418	0.08192	-2.80465	BFSP1	no
OXLD1	-0.601947	5.58907	-3.22282	0.00860543	0.0820489	-2.8071	OXLD1	no
CERS2	-0.337964	8.45151	-3.22274	0.00860671	0.0820489	-2.80725	CERS2	no
MRPL9	-0.364354	6.91881	-3.22247	0.00861063	0.0820489	-2.8077	MRPL9	no
ANKRD1	2.86534	1.94687	3.22205	0.00861698	0.0820684	-2.80843	ANKRD1	no
LRRC45	-1.15804	2.74362	-3.2213	0.00862828	0.0821348	-2.80972	LRRC45	no
[truncated: 17,030 more rows]
