# Supplementary material for: Identification of biomarkers associated with ferroptosis in macrophages infected with Mycobacterium abscessus using bioinformatic tools
Source: PLoS One. 2025 Jan 10;20(1):e0314114. doi: 10.1371/journal.pone.0314114 (PMC11723624; doi:10.1371/journal.pone.0314114)
Supplement: S3 Table — (XLSX) [file pone.0314114.s008.xlsx]

## Sheet: Sheet1
	NES	pvalue	p.adjust	qvalues
HUNTINGTONS_DISEASE	-1.42126	0.002392	0.038509	0.029421
PARKINSONS_DISEASE	-1.53321	0.002503	0.038509	0.029421
OXIDATIVE_PHOSPHORYLATION	-1.58448	0.002525	0.038509	0.029421
DRUG_METABOLISM_CYTOCHROME_P450	-1.63812	0.002587	0.038509	0.029421
PEROXISOME	-1.61899	0.002591	0.038509	0.029421
RETINOL_METABOLISM	-1.70915	0.00266	0.038509	0.029421
OLFACTORY_TRANSDUCTION	-1.35493	0.003229	0.038509	0.029421
ALLOGRAFT_REJECTION	1.81933	0.003401	0.038509	0.029421
GRAFT_VERSUS_HOST_DISEASE	2.06528	0.003413	0.038509	0.029421
TYPE_I_DIABETES_MELLITUS	1.90383	0.003509	0.038509	0.029421
TYPE_II_DIABETES_MELLITUS	1.72974	0.003546	0.038509	0.029421
CYTOSOLIC_DNA_SENSING_PATHWAY	2.17767	0.003876	0.038509	0.029421
NOD_LIKE_RECEPTOR_SIGNALING_PATHWAY	2.26453	0.004	0.038509	0.029421
BASE_EXCISION_REPAIR	-1.59179	0.004255	0.038509	0.029421
PENTOSE_AND_GLUCURONATE_INTERCONVERSIONS	-1.63426	0.004255	0.038509	0.029421
EPITHELIAL_CELL_SIGNALING_IN_HELICOBACTER_PYLORI_INFECTION	1.67538	0.004274	0.038509	0.029421
LEISHMANIA_INFECTION	1.82126	0.004274	0.038509	0.029421
RIG_I_LIKE_RECEPTOR_SIGNALING_PATHWAY	1.85028	0.004292	0.038509	0.029421
SMALL_CELL_LUNG_CANCER	1.57129	0.004505	0.038509	0.029421
APOPTOSIS	1.88442	0.004566	0.038509	0.029421
HEMATOPOIETIC_CELL_LINEAGE	1.83586	0.004608	0.038509	0.029421
TOLL_LIKE_RECEPTOR_SIGNALING_PATHWAY	2.247	0.004608	0.038509	0.029421
T_CELL_RECEPTOR_SIGNALING_PATHWAY	1.45473	0.004762	0.038509	0.029421
CELL_ADHESION_MOLECULES_CAMS	1.59681	0.005291	0.041005	0.031328
JAK_STAT_SIGNALING_PATHWAY	2.25786	0.00565	0.042034	0.032114
CHEMOKINE_SIGNALING_PATHWAY	2.33099	0.006494	0.046454	0.035491
PRION_DISEASES	1.69601	0.006826	0.047023	0.035926
