# Supplementary material for: Identification of biomarkers associated with ferroptosis in macrophages infected with Mycobacterium abscessus using bioinformatic tools
Source: PLoS One. 2025 Jan 10;20(1):e0314114. doi: 10.1371/journal.pone.0314114 (PMC11723624; doi:10.1371/journal.pone.0314114)
Supplement: S4 Table — (XLSX) [file pone.0314114.s009.xlsx]

## Sheet: Supplementary Table3.R_GSVA_enr
geneset	Mac.4.1	Mac.4.2	Mac.4.3	Mac.24.1	Mac.24.2	Mac.24.3	Rough.4.1	Rough.4.2	Rough.4.3	Rough.24.1	Rough.24.2	Rough.24.3
KEGG_ABC_TRANSPORTERS	-0.44328	-0.159033	-0.479034	-0.346399	-0.418889	-0.383964	-0.147383	-0.198965	-0.167828	-0.293546	-0.340531	-0.312803
KEGG_ACUTE_MYELOID_LEUKEMIA	-0.217739	-0.311626	-0.282995	-0.149779	-0.348575	-0.19978	0.100552	-0.122556	0.12756	0.197498	0.0203427	0.258945
KEGG_ADHERENS_JUNCTION	-0.180485	-0.183393	-0.382651	-0.155438	-0.321714	-0.253178	-0.00548581	-0.138584	-0.189279	0.108611	0.00347747	0.165355
KEGG_ADIPOCYTOKINE_SIGNALING_PATHWAY	-0.274467	-0.278101	-0.427229	-0.288189	-0.418658	-0.254964	-0.290525	-0.155434	-0.181663	-0.185811	-0.223885	-0.0312939
KEGG_ALANINE_ASPARTATE_AND_GLUTAMATE_METABOLISM	-0.0533204	0.128246	-0.12495	0.136093	0.144506	-0.0318765	0.0257246	0.0356971	-0.248678	-0.0794022	-0.00733561	-0.378136
KEGG_ALDOSTERONE_REGULATED_SODIUM_REABSORPTION	0.159438	-0.174099	-0.0735658	-0.076748	-0.216623	-0.149392	0.384589	0.224118	0.0445531	0.025026	-0.0443593	-0.105542
KEGG_ALLOGRAFT_REJECTION	-0.785663	-0.809127	-0.764948	-0.777071	-0.76729	-0.766493	-0.771882	-0.770737	-0.762134	-0.808887	-0.737876	-0.769622
KEGG_ALPHA_LINOLENIC_ACID_METABOLISM	0.141649	0.0891753	-0.00460005	-0.0442685	0.230939	0.558057	-0.351264	0.153657	-0.0632736	-0.143505	0.0836023	-0.0400416
KEGG_ALZHEIMERS_DISEASE	0.0639461	-0.175781	-0.198704	0.126455	-0.159511	-0.198013	-0.0108333	-0.170437	-0.383094	-0.220556	-0.224974	-0.416753
KEGG_AMINO_SUGAR_AND_NUCLEOTIDE_SUGAR_METABOLISM	0.222376	0.329322	-0.28099	0.131596	-0.13131	-0.246217	-0.00550041	0.0787985	-0.422243	0.214606	-0.334216	-0.0394291
KEGG_AMINOACYL_TRNA_BIOSYNTHESIS	-0.342206	0.105722	-0.440292	-0.170427	-0.219449	-0.44387	-0.174546	-0.20407	-0.557102	-0.0387497	0.0381633	-0.493507
KEGG_AMYOTROPHIC_LATERAL_SCLEROSIS_ALS	-0.437629	-0.407404	-0.263874	-0.334201	-0.274238	-0.134724	-0.0732515	-0.178549	-0.105906	-0.201735	-0.305323	-0.238328
KEGG_ANTIGEN_PROCESSING_AND_PRESENTATION	-0.834803	-0.849886	-0.85205	-0.844869	-0.807285	-0.81986	-0.81391	-0.822854	-0.817286	-0.820316	-0.84226	-0.774052
KEGG_APOPTOSIS	-0.309174	-0.177515	-0.306457	-0.218643	-0.456796	-0.302708	0.0383812	-0.0264282	-0.083125	-0.0540698	-0.0420463	-0.0344984
KEGG_ARACHIDONIC_ACID_METABOLISM	0.216519	-0.0128464	0.0730068	-0.213583	0.382139	0.299338	-0.313038	-0.185785	-0.0893168	-0.0238632	-0.114334	0.109795
KEGG_ARGININE_AND_PROLINE_METABOLISM	0.0300281	-0.0224737	-0.232906	0.243143	0.218582	-0.0653619	-0.0956963	-0.150147	-0.306308	0.0295146	0.106365	-0.228246
KEGG_ARRHYTHMOGENIC_RIGHT_VENTRICULAR_CARDIOMYOPATHY_ARVC	-0.028317	-0.104455	-0.370214	0.201647	0.0144047	-0.102451	-0.0741732	-0.00791777	-0.044885	0.160682	-0.0851578	0.0568825
KEGG_ASCORBATE_AND_ALDARATE_METABOLISM	0.129786	0.292978	-0.245839	-0.208077	0.348525	-0.376146	0.245919	0.103126	0.091294	-0.153866	0.365662	-0.525151
KEGG_ASTHMA	-0.741938	-0.767907	-0.744481	-0.751931	-0.793921	-0.75566	-0.744536	-0.746467	-0.768707	-0.729189	-0.774287	-0.674649
KEGG_AUTOIMMUNE_THYROID_DISEASE	-0.784918	-0.802515	-0.732375	-0.758507	-0.751653	-0.737745	-0.769993	-0.767316	-0.771226	-0.762529	-0.7218	-0.762616
KEGG_AXON_GUIDANCE	-0.172916	-0.104681	-0.138359	0.0155196	-0.177019	0.00869376	-0.0971927	-0.211568	-0.0880292	0.107699	0.00846503	0.245031
KEGG_B_CELL_RECEPTOR_SIGNALING_PATHWAY	-0.165466	-0.333918	-0.0272731	-0.220013	-0.406823	-0.142547	-0.0442735	-0.294655	-0.112616	-0.103817	-0.129348	0.0979323
KEGG_BASAL_CELL_CARCINOMA	-0.059836	-0.0490824	0.0706524	-0.0506854	-0.22303	0.0561038	-0.299609	-0.253583	0.0547531	0.0293403	-0.266777	0.263158
KEGG_BASAL_TRANSCRIPTION_FACTORS	-0.246536	-0.0616522	-0.0452036	-0.452825	-0.46708	-0.577395	0.178444	0.121047	-0.208443	-0.312355	-0.324147	-0.484656
KEGG_BASE_EXCISION_REPAIR	0.182354	0.218751	-0.100571	0.393337	0.555001	0.203182	-0.417969	-0.340853	-0.478962	0.0972971	0.05484	-0.438919
KEGG_BETA_ALANINE_METABOLISM	0.141896	-0.128876	0.207132	-0.0801593	0.228825	-0.0820149	0.37188	0.0146229	0.176794	-0.350419	-0.308071	-0.480184
KEGG_BIOSYNTHESIS_OF_UNSATURATED_FATTY_ACIDS	-0.0880102	-0.394559	-0.251516	0.499034	0.148907	-0.0850315	0.0243838	-0.0509637	-0.424614	0.12922	0.138863	-0.378479
KEGG_BLADDER_CANCER	0.0622625	-0.213993	-0.269619	-0.271183	-0.278369	-0.432624	-0.0661536	-0.341033	-0.0662848	0.186875	0.227972	0.371518
KEGG_BUTANOATE_METABOLISM	0.213664	-0.0117305	0.0556251	0.0935419	0.436267	0.234196	-0.252183	-0.107663	-0.345195	-0.196586	0.0973115	-0.43395
KEGG_CALCIUM_SIGNALING_PATHWAY	0.0511197	-0.152372	0.0882823	0.0120863	0.0211344	0.0702051	-0.133533	-0.143967	0.00983108	0.0595814	-0.217922	0.0987194
KEGG_CARDIAC_MUSCLE_CONTRACTION	0.234624	-0.0038037	-0.129328	0.189194	0.183627	0.0302193	0.0505843	-0.0174847	0.0931932	-0.138858	-0.104531	-0.245176
KEGG_CELL_ADHESION_MOLECULES_CAMS	-0.484273	-0.512231	-0.487515	-0.431899	-0.419037	-0.478761	-0.483863	-0.534821	-0.496511	-0.295758	-0.407294	-0.430855
KEGG_CELL_CYCLE	-0.122626	-0.0968346	-0.345915	0.249751	0.127358	-0.287766	0.154407	-0.158091	-0.27802	0.0576871	0.314054	-0.362544
KEGG_CHEMOKINE_SIGNALING_PATHWAY	-0.206178	-0.312731	-0.263732	-0.251001	-0.328299	-0.297807	-0.0804336	-0.152688	-0.0582038	0.00190649	-0.0806519	0.142393
KEGG_CHRONIC_MYELOID_LEUKEMIA	-0.146828	-0.150043	-0.190323	-0.0390747	-0.4056	-0.101988	-0.00251232	-0.206172	0.0209883	0.0993364	0.0519707	0.112385
KEGG_CIRCADIAN_RHYTHM_MAMMAL	-0.496807	0.0560188	-0.228465	-0.0601114	-0.483944	-0.376242	-0.104012	0.149288	0.345049	0.363344	0.0621771	0.308634
KEGG_CITRATE_CYCLE_TCA_CYCLE	0.245026	0.0505551	-0.148125	0.487691	-0.134755	0.00829351	-0.0123677	0.00874846	-0.444466	0.0673439	0.124699	-0.583857
KEGG_COLORECTAL_CANCER	-0.173082	-0.0795457	-0.114197	0.00217762	-0.314341	-0.148915	0.101761	-0.0745265	-0.125873	0.175705	0.171679	0.0953935
KEGG_COMPLEMENT_AND_COAGULATION_CASCADES	-0.396014	-0.335251	-0.495619	-0.299789	-0.367393	-0.288263	-0.341465	-0.184707	-0.116198	-0.0948685	-0.247022	-0.0401838
KEGG_CYSTEINE_AND_METHIONINE_METABOLISM	0.141823	-0.0848337	-0.13082	0.269055	-0.0400042	-0.208365	0.247912	-0.0492432	-0.381528	-0.0705927	0.233494	-0.398406
KEGG_CYTOKINE_CYTOKINE_RECEPTOR_INTERACTION	-0.333899	-0.360294	-0.375391	-0.358688	-0.328028	-0.366778	-0.0838302	-0.0464049	0.029606	0.0595377	-0.0487934	0.194178
KEGG_CYTOSOLIC_DNA_SENSING_PATHWAY	-0.371643	-0.414136	-0.475054	-0.496993	-0.471104	-0.530573	-0.0332982	-0.00379865	0.020626	-0.0509844	-0.119243	0.0740056
KEGG_DILATED_CARDIOMYOPATHY	-0.1009	-0.096291	-0.279575	0.040116	-0.164057	-0.0136714	-0.336025	-0.113083	-0.154588	-0.068523	-0.188128	-0.105755
KEGG_DNA_REPLICATION	-0.110996	-0.323854	-0.601454	0.617103	0.608556	-0.151892	-0.153174	-0.374331	-0.570586	0.240851	0.507028	-0.526792
KEGG_DORSO_VENTRAL_AXIS_FORMATION	-0.228251	-0.457695	-0.381081	-0.507843	-0.511746	-0.36087	-0.233464	-0.181327	-0.371058	-0.15001	0.316886	-0.0892679
KEGG_DRUG_METABOLISM_CYTOCHROME_P450	0.274074	-0.262227	0.105622	-0.281948	0.0944191	-0.00448925	0.0140112	-0.470429	0.0944404	-0.104014	-0.312711	-0.141877
KEGG_DRUG_METABOLISM_OTHER_ENZYMES	0.269611	0.101984	-0.292016	0.0948651	-0.061588	-0.338198	0.255479	-0.00310618	-0.130459	0.222967	-0.0467325	-0.310991
KEGG_ECM_RECEPTOR_INTERACTION	-0.0636713	-0.125223	-0.464827	-0.124728	-0.18094	-0.309442	-0.299393	-0.178446	-0.26308	-0.0468423	-0.37373	0.059597
KEGG_ENDOCYTOSIS	-0.336568	-0.349071	-0.246556	-0.18525	-0.360224	-0.250478	-0.306169	-0.446342	-0.357038	-0.236568	-0.154705	-0.198194
KEGG_ENDOMETRIAL_CANCER	-0.235945	-0.150244	-0.171005	-0.0893318	-0.320617	-0.0703981	0.00314861	-0.222187	-0.0533849	0.10746	0.115802	0.235427
KEGG_EPITHELIAL_CELL_SIGNALING_IN_HELICOBACTER_PYLORI_INFECTION	-0.160006	-0.249061	-0.319412	-0.21666	-0.379246	-0.158683	0.0376943	-0.226173	-0.115004	-0.119723	-0.040179	-0.00526206
KEGG_ERBB_SIGNALING_PATHWAY	-0.184995	-0.150053	-0.111834	-0.0668396	-0.384293	-0.0469098	-0.0335918	-0.258873	0.047	0.146218	0.0935775	0.294439
KEGG_ETHER_LIPID_METABOLISM	-0.0116342	0.00626418	-0.0500637	0.0524152	0.21033	0.205842	-0.333281	-0.16881	-0.0892252	-0.249478	0.121033	-0.245759
KEGG_FATTY_ACID_METABOLISM	0.437048	0.262451	-0.264614	0.329226	0.154331	-0.211543	0.261165	0.0289705	-0.33827	0.0647603	-0.0347305	-0.498171
KEGG_FC_EPSILON_RI_SIGNALING_PATHWAY	-0.223424	-0.354697	-0.217266	-0.166555	-0.253261	0.111361	-0.213421	-0.283449	-0.211433	0.00264936	-0.0259136	0.0862683
KEGG_FC_GAMMA_R_MEDIATED_PHAGOCYTOSIS	-0.1943	-0.206554	-0.11604	0.0111023	-0.0492879	0.0187696	-0.263278	-0.294213	-0.180592	0.108588	-0.0193919	0.231376
KEGG_FOCAL_ADHESION	-0.0557017	-0.136244	-0.24866	-0.0457511	-0.228158	-0.148836	-0.164007	-0.184801	-0.226872	0.101814	-0.0919641	0.192813
KEGG_FOLATE_BIOSYNTHESIS	-0.166437	-0.282578	0.0072313	0.343715	0.395652	-0.347063	0.138499	0.18078	0.426616	-0.249962	0.067422	-0.345643
KEGG_FRUCTOSE_AND_MANNOSE_METABOLISM	0.0951967	0.012512	-0.253504	0.239212	0.0921541	0.0821268	-0.328006	-0.34007	-0.389292	0.344842	-0.0876707	0.183673
KEGG_GALACTOSE_METABOLISM	0.183322	-0.0973556	-0.529529	0.477677	0.190954	-0.0644997	-0.401451	-0.592981	-0.511129	0.412877	0.252827	0.213737
KEGG_GAP_JUNCTION	-0.125073	-0.175728	-0.259977	-0.0658885	-0.209888	-0.123226	-0.244738	-0.302262	-0.201247	-0.093507	-0.0992099	0.0081184
KEGG_GLIOMA	-0.206229	-0.137224	-0.187387	0.0167846	-0.354931	0.12834	-0.0281268	-0.385704	-0.112809	-0.0147192	0.0786993	0.0485386
KEGG_GLUTATHIONE_METABOLISM	0.274525	-0.0529291	-0.0860944	0.187464	0.187682	-0.0404157	0.168763	-0.1653	-0.2753	0.177516	-0.190314	-0.225935
KEGG_GLYCEROLIPID_METABOLISM	-0.110339	-0.00855252	-0.12177	-0.0416554	-0.0386865	-0.234779	-0.343532	-0.323475	-0.344064	-0.073309	-0.195077	-0.270037
KEGG_GLYCEROPHOSPHOLIPID_METABOLISM	-0.15381	-0.181984	0.0666432	0.182452	-0.160329	-0.0713905	-0.456878	-0.423224	-0.330889	-0.252449	-0.238765	-0.325562
KEGG_GLYCINE_SERINE_AND_THREONINE_METABOLISM	0.134267	-0.1171	0.0591441	0.247078	0.236121	0.158248	-0.413869	-0.139524	-0.315551	0.334016	0.19691	-0.327581
KEGG_GLYCOLYSIS_GLUCONEOGENESIS	-0.0203241	-0.248144	-0.358086	0.0821919	0.166223	0.000845172	-0.370256	-0.413732	-0.345467	0.222525	0.168755	0.0839437
KEGG_GLYCOSAMINOGLYCAN_BIOSYNTHESIS_CHONDROITIN_SULFATE	0.0511295	0.152967	-0.285525	0.208572	-0.140742	-0.248606	-0.344246	0.059809	-0.223388	-0.00240533	-0.199818	0.182701
KEGG_GLYCOSAMINOGLYCAN_BIOSYNTHESIS_HEPARAN_SULFATE	0.0722486	0.29328	-0.00197086	0.102955	-0.329379	-0.325511	-0.287282	0.0841703	-0.0861281	0.103875	-0.0276719	-0.0487665
KEGG_GLYCOSAMINOGLYCAN_BIOSYNTHESIS_KERATAN_SULFATE	-0.30073	-0.379644	0.0684053	-0.000432789	0.0239225	0.0799317	-0.325027	-0.445222	-0.0174454	0.190558	0.0552152	0.545743
KEGG_GLYCOSAMINOGLYCAN_DEGRADATION	0.15053	0.366042	-0.300414	0.486932	-0.235211	-0.0240129	-0.47058	0.116412	-0.31903	0.188807	-0.194424	0.054319
KEGG_GLYCOSPHINGOLIPID_BIOSYNTHESIS_GANGLIO_SERIES	-0.431438	0.0934697	-0.0966082	-0.104376	0.0576326	-0.00582993	-0.605131	-0.369385	-0.231095	-0.16168	-0.453535	-0.154644
KEGG_GLYCOSPHINGOLIPID_BIOSYNTHESIS_GLOBO_SERIES	-0.31082	0.0474265	-0.370176	0.170046	0.194914	0.109085	-0.420247	-0.266107	-0.0460029	0.098833	0.0941875	0.240762
KEGG_GLYCOSPHINGOLIPID_BIOSYNTHESIS_LACTO_AND_NEOLACTO_SERIES	-0.238376	-0.43853	-0.109755	-0.094982	0.143129	0.0567567	-0.0136102	-0.282145	0.224949	-0.141172	-0.0199348	0.10462
KEGG_GLYCOSYLPHOSPHATIDYLINOSITOL_GPI_ANCHOR_BIOSYNTHESIS	0.14178	0.30483	-0.0447366	0.262112	-0.0333049	-0.057836	-0.227684	0.184097	-0.343556	-0.146748	-0.0472816	-0.546487
KEGG_GLYOXYLATE_AND_DICARBOXYLATE_METABOLISM	0.0686832	-0.158662	-0.465252	0.651367	0.250008	-0.126517	0.0135974	-0.303339	-0.38962	0.589298	0.105589	-0.448755
KEGG_GNRH_SIGNALING_PATHWAY	-0.0193412	-0.178636	-0.0385215	0.0441904	-0.0405383	0.305413	-0.262452	-0.25118	-0.0491289	-0.124961	-0.141004	0.130206
KEGG_GRAFT_VERSUS_HOST_DISEASE	-0.872386	-0.886425	-0.887985	-0.881063	-0.819737	-0.862373	-0.854657	-0.85773	-0.843814	-0.87069	-0.851667	-0.839826
KEGG_HEDGEHOG_SIGNALING_PATHWAY	-0.131069	-0.2311	0.100946	0.0987758	-0.180149	-0.0298065	-0.36113	-0.263149	0.00324396	0.0657334	-0.0316565	0.209059
KEGG_HEMATOPOIETIC_CELL_LINEAGE	-0.271394	-0.291765	-0.420708	-0.313083	-0.171648	-0.351537	-0.260995	-0.230927	-0.19754	0.0826106	-0.286465	0.0442861
KEGG_HISTIDINE_METABOLISM	0.218685	-0.0548298	-0.164246	-0.022394	0.399943	-0.0348561	-0.060024	-0.00035108	-0.0164385	-0.254211	0.205591	-0.521285
KEGG_HOMOLOGOUS_RECOMBINATION	-0.243451	-0.0221338	-0.448756	0.415367	0.5354	-0.21334	-0.170354	-0.15415	-0.582176	-0.0528138	0.352983	-0.60759
KEGG_HUNTINGTONS_DISEASE	0.164299	-0.0626084	-0.165806	0.172017	-0.10443	-0.347079	0.166778	-0.101655	-0.343585	-0.123236	-0.204758	-0.429882
KEGG_HYPERTROPHIC_CARDIOMYOPATHY_HCM	-0.140594	-0.1107	-0.365998	-0.00826035	-0.226331	-0.0962304	-0.234682	-0.0263082	-0.142267	0.0533544	-0.055357	-0.0229483
KEGG_INOSITOL_PHOSPHATE_METABOLISM	0.230202	0.0898875	0.235542	0.268444	-0.207611	0.232348	-0.329507	-0.360261	-0.135807	-0.0208514	-0.233167	-0.172817
KEGG_INSULIN_SIGNALING_PATHWAY	-0.184437	-0.260791	-0.105531	-0.156212	-0.308609	0.00679415	-0.256203	-0.340497	-0.185389	0.0251029	-0.0682048	-0.0280623
KEGG_INTESTINAL_IMMUNE_NETWORK_FOR_IGA_PRODUCTION	-0.60456	-0.629363	-0.646367	-0.650089	-0.575316	-0.581114	-0.631324	-0.621745	-0.586463	-0.532821	-0.605625	-0.431588
KEGG_JAK_STAT_SIGNALING_PATHWAY	-0.327194	-0.26363	-0.191249	-0.284587	-0.397093	-0.0758705	0.0394665	0.0961867	0.177309	0.178914	-0.0256784	0.351648
KEGG_LEISHMANIA_INFECTION	-0.479526	-0.568004	-0.616549	-0.58545	-0.582279	-0.53514	-0.54346	-0.578289	-0.50727	-0.358097	-0.542352	-0.225087
KEGG_LEUKOCYTE_TRANSENDOTHELIAL_MIGRATION	-0.107998	-0.240678	-0.151852	0.171745	-0.109803	0.161858	-0.0819235	-0.228927	-0.174566	0.106114	-0.0495115	0.109006
KEGG_LIMONENE_AND_PINENE_DEGRADATION	0.411864	-0.0639082	-0.142531	0.19668	0.624118	0.0499683	-0.00239084	0.0103419	-0.268605	-0.314216	0.122134	-0.609238
KEGG_LINOLEIC_ACID_METABOLISM	0.262035	-0.121752	0.181932	-0.232696	0.446187	0.39655	-0.371412	0.0801619	0.323979	-0.161517	0.0921505	0.206414
KEGG_LONG_TERM_DEPRESSION	0.00964568	0.0566828	-0.21264	-0.123603	-0.0804873	0.0338419	-0.00994206	-0.0755213	-0.129481	0.0942071	0.180278	0.0282598
KEGG_LONG_TERM_POTENTIATION	0.027172	-0.120611	0.0519206	-0.0123497	-0.325218	0.0031932	0.0712824	-0.136725	-0.154894	0.113922	-0.0449718	0.0260492
KEGG_LYSINE_DEGRADATION	-0.0509042	-0.0221105	-0.0419067	0.0366486	0.0107322	-0.0828295	-0.288988	-0.285878	-0.231637	-0.15054	0.0200494	-0.396345
KEGG_LYSOSOME	0.0612168	0.156451	-0.160606	0.135389	-0.164446	0.0213023	-0.308362	-0.253052	-0.386074	-0.0928166	-0.313666	-0.153576
KEGG_MAPK_SIGNALING_PATHWAY	-0.196836	-0.320326	-0.222052	-0.271655	-0.332699	-0.184407	-0.142381	-0.281267	-0.0710341	0.00178876	-0.127744	0.0614817
KEGG_MATURITY_ONSET_DIABETES_OF_THE_YOUNG	0.128378	-0.463425	0.193612	-0.123378	0.148947	0.158059	-0.303053	-0.480185	0.23191	-0.374687	0.0343087	0.291551
KEGG_MELANOGENESIS	0.0231034	-0.129257	0.0348024	0.101264	-0.194657	0.0893103	-0.212006	-0.25673	-0.0792625	-0.0446309	-0.197707	0.0400163
KEGG_MELANOMA	-0.185213	-0.0950348	-0.28113	-0.312096	-0.260266	-0.194946	0.112671	-0.217926	-0.106097	0.139587	0.174624	0.0902259
KEGG_METABOLISM_OF_XENOBIOTICS_BY_CYTOCHROME_P450	0.39285	-0.0912956	0.210907	-0.0748176	0.345603	0.0165912	0.249349	-0.367772	0.338402	-0.0245022	-0.390967	-0.136413
KEGG_MISMATCH_REPAIR	-0.450964	-0.252964	-0.600968	0.544255	0.626885	-0.199842	-0.104259	-0.19922	-0.634981	0.316517	0.541883	-0.460913
KEGG_MTOR_SIGNALING_PATHWAY	-0.23592	-0.352177	-0.0805868	0.122925	-0.321363	0.126501	-0.0432243	-0.217247	-0.18796	0.259027	0.0335885	0.143907
KEGG_N_GLYCAN_BIOSYNTHESIS	0.193043	0.39273	0.213172	0.261795	-0.0588408	-0.0785335	-0.195509	0.200125	-0.270186	-0.00923929	-0.324554	-0.399733
KEGG_NATURAL_KILLER_CELL_MEDIATED_CYTOTOXICITY	-0.655893	-0.730928	-0.719735	-0.697848	-0.61398	-0.68105	-0.57372	-0.686754	-0.653639	-0.62219	-0.658355	-0.612305
KEGG_NEUROACTIVE_LIGAND_RECEPTOR_INTERACTION	0.0926295	-0.0850745	-0.126407	-0.0239971	-0.0680683	-0.154061	0.0246847	0.0588535	0.111026	0.0177861	-0.194306	0.104893
KEGG_NEUROTROPHIN_SIGNALING_PATHWAY	-0.142615	-0.166974	-0.192531	0.010758	-0.320372	-0.0600312	-0.00063981	-0.18045	-0.00193743	0.0487918	0.0672763	0.140893
KEGG_NICOTINATE_AND_NICOTINAMIDE_METABOLISM	-0.0945569	-0.0500359	0.146197	-0.200933	-0.0471329	0.135752	-0.0888821	-0.126773	-0.043573	-0.0734188	-0.00347919	0.0248147
KEGG_NITROGEN_METABOLISM	-0.218297	-0.114804	0.0128367	0.128177	-0.0154215	0.107338	0.17419	-0.300394	-0.0828385	0.252401	0.0761538	-0.148387
KEGG_NOD_LIKE_RECEPTOR_SIGNALING_PATHWAY	-0.391546	-0.28862	-0.493827	-0.406339	-0.448295	-0.397341	0.0571661	-0.00276742	-0.121504	0.054614	0.0716602	0.131481
KEGG_NON_HOMOLOGOUS_END_JOINING	-0.3428	0.0379553	-0.0635624	0.567966	0.28912	0.426701	-0.0440605	-0.258554	-0.371093	-0.247034	0.249919	-0.521064
KEGG_NON_SMALL_CELL_LUNG_CANCER	-0.254123	-0.194237	-0.256484	-0.229474	-0.23672	0.0445417	-0.182893	-0.340477	-0.254494	-0.184297	0.0354218	-0.0101924
KEGG_NOTCH_SIGNALING_PATHWAY	-0.118026	-0.361249	-0.376295	-0.310291	-0.350945	-0.165718	-0.404739	-0.282381	-0.0641543	-0.0952161	-0.0103135	-0.015833
KEGG_NUCLEOTIDE_EXCISION_REPAIR	-0.321991	-0.209809	-0.362404	0.113277	0.163455	-0.314691	-0.122731	-0.105386	-0.479207	0.0439435	-0.0717971	-0.485647
KEGG_O_GLYCAN_BIOSYNTHESIS	-0.0435382	0.108271	-0.197311	0.113229	-0.166748	-0.168051	0.0852982	-0.0810063	-0.206503	0.0767119	-0.100002	0.0130321
KEGG_OLFACTORY_TRANSDUCTION	0.121303	-0.43208	-0.0158585	0.115784	0.0165933	0.20788	-0.00179885	-0.18469	0.177541	0.189013	-0.11761	0.129924
KEGG_ONE_CARBON_POOL_BY_FOLATE	-0.391881	-0.290664	-0.59464	0.12584	0.140718	-0.185045	-0.279976	-0.021478	-0.454665	0.241711	0.228039	-0.5974
KEGG_OOCYTE_MEIOSIS	-0.0892885	-0.0579949	-0.0893983	0.114638	-0.0853156	-0.0931611	0.102698	-0.152365	-0.245177	-0.0678511	0.0601182	-0.253677
KEGG_OTHER_GLYCAN_DEGRADATION	-0.402077	-0.312167	-0.492898	-0.101319	-0.300479	-0.103914	-0.576706	-0.513872	-0.574448	-0.232909	-0.438328	-0.445723
KEGG_OXIDATIVE_PHOSPHORYLATION	0.104772	-0.163242	-0.112501	0.0918624	-0.187443	-0.352781	0.171382	-0.149814	-0.350073	-0.305293	-0.383272	-0.520618
KEGG_P53_SIGNALING_PATHWAY	-0.199505	-0.335089	-0.349593	0.137733	0.122718	-0.108447	0.0906243	-0.219771	-0.0649221	0.0531056	0.23477	-0.177788
KEGG_PANCREATIC_CANCER	-0.167248	-0.18417	-0.146663	-0.17707	-0.231818	-0.201239	0.079556	-0.148468	-0.102098	0.086217	0.139808	0.129861
KEGG_PANTOTHENATE_AND_COA_BIOSYNTHESIS	0.0746218	0.274258	-0.101686	-0.147631	-0.194091	-0.420857	0.156884	0.127733	-0.326029	0.0896576	0.124006	-0.242159
KEGG_PARKINSONS_DISEASE	0.191431	0.039295	-0.174864	0.26073	-0.0463902	-0.437256	0.174263	0.00605035	-0.429455	-0.183609	-0.270087	-0.504981
KEGG_PATHOGENIC_ESCHERICHIA_COLI_INFECTION	-0.170468	-0.171772	-0.355594	0.0979302	-0.0464294	-0.0980303	-0.208565	-0.253249	-0.18002	-0.140988	-0.148764	-0.182101
KEGG_PATHWAYS_IN_CANCER	-0.118493	-0.177195	-0.217423	-0.0892237	-0.232705	-0.132842	-0.0314804	-0.153241	-0.0360203	0.0654843	0.0710872	0.234942
KEGG_PENTOSE_AND_GLUCURONATE_INTERCONVERSIONS	-0.0547062	0.270062	-0.289008	0.339448	-0.0328487	-0.314999	0.241908	-0.316888	-0.240008	0.362732	0.310485	-0.0968648
KEGG_PENTOSE_PHOSPHATE_PATHWAY	0.144491	-0.0983418	-0.437009	0.350486	-0.0092029	-0.343486	0.103611	-0.414705	-0.227973	0.311175	0.175186	-0.00290232
KEGG_PEROXISOME	0.172176	0.135168	0.00115439	0.227887	0.114693	-0.0179046	-0.132097	-0.195376	-0.382344	-0.201318	-0.249037	-0.512658
KEGG_PHENYLALANINE_METABOLISM	-0.316309	-0.253988	-0.101211	-0.0425049	0.337295	-0.215842	-0.376036	-0.195413	0.370244	-0.0514176	-0.0471832	0.00592932
KEGG_PHOSPHATIDYLINOSITOL_SIGNALING_SYSTEM	0.172418	0.0529777	0.13688	0.232804	-0.239974	0.255116	-0.296858	-0.340687	-0.233175	0.037627	-0.24832	-0.190078
KEGG_PORPHYRIN_AND_CHLOROPHYLL_METABOLISM	0.0582016	0.262496	0.0973961	0.0547309	-0.010675	0.110424	-0.0942463	-0.152277	-0.00454096	-0.125616	-0.393271	-0.218989
KEGG_PPAR_SIGNALING_PATHWAY	-0.0368875	0.188611	-0.45798	-0.113644	0.0847131	-0.274579	-0.158454	-0.00623053	-0.236957	0.0113436	-0.110766	-0.0432282
KEGG_PRIMARY_BILE_ACID_BIOSYNTHESIS	-0.205683	0.190527	-0.40435	0.0965655	0.18539	-0.256981	0.180909	-0.0502233	0.18937	-0.122496	-0.191645	-0.421193
KEGG_PRIMARY_IMMUNODEFICIENCY	-0.452905	-0.298633	-0.476312	-0.350252	-0.397617	-0.197133	-0.274202	-0.41965	-0.0947792	-0.342233	-0.465019	-0.472175
KEGG_PRION_DISEASES	-0.184195	-0.363891	-0.257659	-0.228769	-0.33447	-0.365263	-0.28548	-0.3354	-0.149154	0.0050939	-0.172737	0.137738
KEGG_PROGESTERONE_MEDIATED_OOCYTE_MATURATION	0.0283744	0.037919	-0.108067	0.00798774	-0.240627	-0.219461	0.0779532	-0.121051	-0.229144	-0.00816328	-0.0282301	-0.243764
KEGG_PROPANOATE_METABOLISM	0.103723	0.148929	-0.280834	0.309408	0.388094	-0.0566379	0.0516692	0.0436637	-0.59897	-0.215947	0.213257	-0.590218
KEGG_PROSTATE_CANCER	-0.291587	-0.266731	-0.178921	-0.283183	-0.216169	-0.00648255	0.00223453	-0.263095	0.0785047	0.0561097	0.116395	0.251885
KEGG_PROTEASOME	0.0155474	-0.045607	-0.371997	-0.332887	-0.253864	-0.620477	-0.125638	-0.342347	-0.485922	-0.518342	-0.278461	-0.505156
KEGG_PROTEIN_EXPORT	0.208284	0.432412	-0.432179	-0.0513927	-0.325557	-0.446195	0.504466	0.485163	-0.322288	0.111243	-0.024256	-0.45083
KEGG_PROXIMAL_TUBULE_BICARBONATE_RECLAMATION	0.120792	-0.20562	-0.416728	0.168104	-0.10511	-0.0810524	0.135673	0.137487	-0.114013	0.00623755	-0.346747	-0.543999
KEGG_PURINE_METABOLISM	-0.0460156	-0.154701	-0.20197	-0.0766442	-0.0848945	-0.22538	0.0543475	-0.0327456	-0.163516	-0.0261184	0.00468508	-0.196182
KEGG_PYRIMIDINE_METABOLISM	0.129948	0.0597736	-0.164743	0.127855	-0.0640955	-0.381753	0.145572	0.0303199	-0.289999	-0.116479	-0.0241937	-0.380342
KEGG_PYRUVATE_METABOLISM	0.188592	-0.149226	-0.40756	0.276071	0.166669	-0.138194	-0.148073	-0.166698	-0.47729	0.0596864	0.0787177	-0.534772
KEGG_REGULATION_OF_ACTIN_CYTOSKELETON	-0.113233	-0.0401025	-0.142591	0.0789008	-0.0915305	0.133545	-0.204146	-0.185588	-0.228258	0.162489	0.0230277	0.118956
KEGG_REGULATION_OF_AUTOPHAGY	-0.106264	-0.0164783	-0.129191	0.454416	-0.153408	0.0180433	0.157614	0.0184514	-0.349332	0.0815037	0.2559	-0.129924
KEGG_RENAL_CELL_CARCINOMA	-0.109474	-0.172107	-0.203925	-0.100924	-0.420874	-0.270509	0.0359287	-0.138473	-0.192573	0.251257	0.262883	0.336497
KEGG_RENIN_ANGIOTENSIN_SYSTEM	0.013811	0.36884	0.0531278	0.0336541	-0.0586326	0.013344	-0.103045	0.107055	-0.332263	-0.131574	-0.0374864	0.169381
KEGG_RETINOL_METABOLISM	0.162423	0.282216	-0.0792979	-0.240517	0.134562	-0.192504	-0.0699607	-0.0300016	0.125004	-0.181369	-0.0473193	-0.0393254
KEGG_RIBOFLAVIN_METABOLISM	0.072271	-0.154321	-0.0534966	-0.00572935	0.105785	-0.0364183	-0.204321	0.371279	-0.316507	-0.133553	0.5145	-0.338632
KEGG_RIBOSOME	0.151638	-0.155209	-0.343698	0.0962479	-0.146675	-0.525059	0.344924	0.132254	-0.254081	-0.354891	-0.31995	-0.625043
KEGG_RIG_I_LIKE_RECEPTOR_SIGNALING_PATHWAY	-0.291849	-0.246897	-0.412858	-0.35623	-0.509579	-0.376106	-0.0400878	-0.0127637	-0.10597	0.0178962	-0.000322929	0.0655517
KEGG_RNA_DEGRADATION	-0.348288	-0.332038	-0.342099	-0.310941	-0.355939	-0.500928	-0.105363	-0.000784215	-0.502128	-0.140111	-0.0469274	-0.418379
KEGG_RNA_POLYMERASE	0.151679	0.0465796	-0.229903	-0.129894	-0.319071	-0.587589	0.208919	-0.00459759	-0.293836	-0.406364	-0.357879	-0.535097
KEGG_SELENOAMINO_ACID_METABOLISM	0.190099	-0.126491	-0.245509	0.337424	0.151645	0.0169052	0.00903704	0.0251064	-0.522652	0.36495	0.413861	-0.240594
KEGG_SMALL_CELL_LUNG_CANCER	-0.127188	-0.199836	-0.400489	-0.080483	-0.241449	-0.236679	-0.0240564	0.0135261	-0.131095	-0.0542884	0.0259538	0.0220308
KEGG_SNARE_INTERACTIONS_IN_VESICULAR_TRANSPORT	-0.0950478	0.110793	-0.161967	-0.0461768	-0.27365	0.0993495	0.0472686	0.0627765	0.0846463	-0.0434212	-0.144035	0.0775876
KEGG_SPHINGOLIPID_METABOLISM	-0.0495457	-0.100118	-0.125973	-0.0364793	-0.386158	-0.186309	-0.239482	-0.139407	-0.360285	-0.236222	-0.400109	-0.297264
KEGG_SPLICEOSOME	-0.389821	-0.328044	-0.107868	-0.430019	-0.249439	-0.433809	-0.182001	-0.0598524	-0.042992	-0.4351	-0.370607	-0.417917
KEGG_STARCH_AND_SUCROSE_METABOLISM	-0.0487891	-0.0382866	-0.455101	-0.0627461	-0.122858	-0.0562327	-0.0819246	-0.385146	-0.373593	0.214073	0.134537	0.0548721
KEGG_STEROID_BIOSYNTHESIS	0.0549918	0.372142	-0.556973	-0.149535	-0.0204956	-0.48283	-0.181353	0.314509	-0.647843	0.357352	0.114249	-0.00387565
KEGG_STEROID_HORMONE_BIOSYNTHESIS	-0.0697272	-0.220296	-0.292509	-0.35341	-0.234983	-0.504172	0.220867	-0.111889	-0.0314359	-0.122897	-0.375159	-0.431797
KEGG_SULFUR_METABOLISM	0.241262	-0.35381	0.232295	0.0903126	-0.0951167	0.151159	-0.45061	-0.350087	-0.116061	0.386189	0.0472272	0.279659
KEGG_SYSTEMIC_LUPUS_ERYTHEMATOSUS	-0.398289	-0.456537	-0.503679	-0.478763	-0.434152	-0.483735	-0.507091	-0.512242	-0.488318	-0.336504	-0.411652	-0.373757
KEGG_T_CELL_RECEPTOR_SIGNALING_PATHWAY	-0.249045	-0.250819	-0.146732	-0.239562	-0.390241	-0.13616	-0.000396814	-0.287285	-0.074068	-0.110729	-0.0333418	0.0385197
KEGG_TASTE_TRANSDUCTION	-0.269501	-0.454384	-0.301206	-0.381842	-0.327187	-0.308818	-0.308339	-0.265729	-0.29432	-0.332743	-0.494771	-0.355477
KEGG_TAURINE_AND_HYPOTAURINE_METABOLISM	0.0549966	-0.291299	-0.0535867	-0.169052	0.0851193	0.193749	-0.135473	0.0854237	0.00963646	-0.0453257	-0.438599	0.0837789
KEGG_TERPENOID_BACKBONE_BIOSYNTHESIS	0.224938	0.530829	-0.410551	-0.180457	-0.0146863	-0.524893	0.302356	0.560267	-0.51649	0.352193	0.0423244	-0.435707
KEGG_TGF_BETA_SIGNALING_PATHWAY	-0.0662238	-0.170219	-0.175889	0.0788395	-0.371401	-0.322837	0.00763985	-0.0988306	-0.237827	0.107273	0.135361	-0.10904
KEGG_THYROID_CANCER	-0.268408	-0.269664	-0.361506	-0.253418	-0.460886	-0.139665	-0.274904	-0.245172	-0.118713	-0.179934	-0.0747562	0.137935
KEGG_TIGHT_JUNCTION	-0.153767	-0.285165	-0.200994	0.0106491	-0.227625	0.00250417	-0.0354387	-0.290355	-0.160791	-0.0650683	-0.0533167	0.0532069
KEGG_TOLL_LIKE_RECEPTOR_SIGNALING_PATHWAY	-0.320408	-0.278815	-0.461078	-0.331905	-0.416198	-0.383001	-0.0101731	0.00850356	-0.0551318	-0.0185891	0.0378456	0.024933
KEGG_TRYPTOPHAN_METABOLISM	0.0990097	-0.158827	-0.268428	-0.174579	0.129588	-0.348301	0.277425	0.0758057	-0.0174985	0.0652471	0.263089	-0.175203
KEGG_TYPE_I_DIABETES_MELLITUS	-0.750504	-0.786183	-0.734725	-0.76052	-0.742988	-0.737387	-0.752979	-0.762059	-0.747555	-0.765587	-0.695749	-0.753558
KEGG_TYPE_II_DIABETES_MELLITUS	-0.105243	-0.489811	-0.364721	-0.342956	-0.406943	-0.372419	-0.107357	-0.161286	-0.174092	0.0932055	-0.109829	-0.0463846
KEGG_TYROSINE_METABOLISM	0.0563536	-0.0484814	-0.0517634	-0.124432	0.261782	-0.185607	-0.22758	-0.0658609	0.0636659	0.129149	0.165775	-0.240005
KEGG_UBIQUITIN_MEDIATED_PROTEOLYSIS	-0.0283906	0.12673	-0.194079	0.0765241	-0.351681	-0.375753	0.17897	0.226744	-0.261522	0.170411	0.254611	-0.147615
KEGG_VALINE_LEUCINE_AND_ISOLEUCINE_BIOSYNTHESIS	-0.521156	-0.492847	-0.404762	-0.543961	-0.61537	-0.455861	-0.614115	-0.636431	-0.525907	-0.486245	-0.28992	-0.513152
KEGG_VALINE_LEUCINE_AND_ISOLEUCINE_DEGRADATION	0.117133	0.0544226	-0.107578	0.198059	0.279147	0.056681	0.0248893	-0.073115	-0.461715	-0.183293	0.203276	-0.558817
KEGG_VASCULAR_SMOOTH_MUSCLE_CONTRACTION	-0.0603404	-0.144343	0.172311	0.101296	-0.0882425	0.325648	-0.318331	-0.167464	-0.120666	-0.07454	-0.117712	0.0905037
KEGG_VASOPRESSIN_REGULATED_WATER_REABSORPTION	-0.273963	-0.129397	-0.00686656	0.00886892	0.0419645	0.208062	-0.312911	-0.350088	-0.0873153	0.0948942	-0.0756154	0.0218199
KEGG_VEGF_SIGNALING_PATHWAY	-0.0120857	-0.180765	0.0240575	-0.0651991	-0.143812	0.181816	-0.123854	-0.319519	-0.143263	0.045967	-0.0152151	0.115875
KEGG_VIBRIO_CHOLERAE_INFECTION	0.0260765	-0.131619	-0.0250655	-0.157588	-0.341363	-0.115872	-0.102447	-0.292018	-0.261413	-0.206427	-0.322973	-0.177843
KEGG_VIRAL_MYOCARDITIS	-0.665741	-0.629615	-0.593354	-0.630578	-0.594654	-0.604778	-0.614342	-0.656293	-0.643622	-0.630772	-0.568368	-0.557381
KEGG_WNT_SIGNALING_PATHWAY	-0.142128	-0.127615	-0.0250098	-0.0906129	-0.27417	-0.0689654	-0.022678	-0.202574	-0.106583	-0.0667947	-0.0984308	-0.0190571
