# Supplementary material for: Identification of biomarkers associated with ferroptosis in macrophages infected with Mycobacterium abscessus using bioinformatic tools
Source: PLoS One. 2025 Jan 10;20(1):e0314114. doi: 10.1371/journal.pone.0314114 (PMC11723624; doi:10.1371/journal.pone.0314114)
Supplement: S5 Table — (XLSX) [file pone.0314114.s010.xlsx]

## Sheet: Supplementary Table4.DEG_of_MAB
	logFC	AveExpr	t	P.Value	adj.P.Val	B	gene_symbol	group
SOCS3	5.00609	4.1521	27.0861	2.64e-10	5.02e-06	13.4069	SOCS3	up
HIVEP2	3.48417	3.03625	23.7795	8.93e-10	6.6e-06	12.5262	HIVEP2	up
EVL	-1.3588	6.59319	-22.9341	1.25e-09	6.6e-06	12.2684	EVL	down
IER3	3.85993	9.04878	22.2701	1.65e-09	6.6e-06	12.0553	IER3	up
SPNS2	-2.27671	5.6307	-22.1477	1.73e-09	6.6e-06	12.015	SPNS2	down
IL1A	5.45225	3.60992	21.2384	2.56e-09	8.13e-06	11.7043	IL1A	up
CCR7	5.63711	3.38337	19.1646	6.65e-09	1.57e-05	10.9164	CCR7	up
CCL4	6.83346	6.01903	19.1355	6.75e-09	1.57e-05	10.9045	CCL4	up
ZC3H12A	2.5714	7.49719	18.6126	8.72e-09	1.57e-05	10.686	ZC3H12A	up
ARHGAP18	-1.36554	7.50552	-18.4075	9.66e-09	1.57e-05	10.5979	ARHGAP18	down
IVD	-1.22968	5.28409	-18.2886	1.03e-08	1.57e-05	10.5462	IVD	down
KDM6B	2.69255	5.3205	18.2023	1.07e-08	1.57e-05	10.5084	KDM6B	up
TBC1D14	-1.35483	6.01427	-18.1974	1.07e-08	1.57e-05	10.5063	TBC1D14	down
TNIP1	2.91607	7.38381	17.6328	1.44e-08	1.94e-05	10.2528	TNIP1	up
KYNU	2.98948	4.57036	17.519	1.53e-08	1.94e-05	10.2004	KYNU	up
CXCL1	5.90951	6.49235	17.1318	1.88e-08	2.23e-05	10.0186	CXCL1	up
CSF3	5.31523	2.44799	16.517	2.63e-08	2.93e-05	9.71859	CSF3	up
GPR157	1.90718	2.54454	16.4219	2.77e-08	2.93e-05	9.67089	GPR157	up
SYNE3	-1.52237	3.57125	-15.999	3.52e-08	3.25e-05	9.4544	SYNE3	down
ADCY7	-2.04365	4.75186	-15.995	3.53e-08	3.25e-05	9.45228	ADCY7	down
SLC43A2	3.40533	3.22098	15.9625	3.59e-08	3.25e-05	9.43537	SLC43A2	up
CD80	3.50148	2.08888	15.7804	3.99e-08	3.42e-05	9.3396	CD80	up
ZDHHC7	-0.816116	6.04935	-15.7043	4.17e-08	3.42e-05	9.29918	ZDHHC7	down
CXCL8	5.5234	10.7399	15.6481	4.31e-08	3.42e-05	9.26915	CXCL8	up
UBR7	-0.668382	6.03275	-15.4108	4.96e-08	3.69e-05	9.1409	UBR7	down
MSANTD3	1.55476	5.75242	15.3847	5.04e-08	3.69e-05	9.12664	MSANTD3	up
SIK3	1.0586	4.89905	15.3034	5.29e-08	3.73e-05	9.08205	SIK3	up
ST3GAL5	-1.42364	3.88584	-14.8966	6.76e-08	4.6e-05	8.85445	ST3GAL5	down
CROT	-1.19287	1.89135	-14.8185	7.09e-08	4.6e-05	8.80987	CROT	down
DDIT4L	-2.66485	8.05435	-14.7833	7.25e-08	4.6e-05	8.78969	DDIT4L	down
TTYH2	2.03064	1.85546	14.4025	9.2e-08	5.65e-05	8.56752	TTYH2	up
CCL4L2	6.24769	6.12507	14.2625	1.01e-07	5.82e-05	8.48412	CCL4L2	up
LRRC8C	-1.83301	5.11928	-14.2551	1.01e-07	5.82e-05	8.47964	LRRC8C	down
SAT1	2.54628	7.97163	14.1557	1.08e-07	5.86e-05	8.41976	SAT1	up
EHD4	-1.21212	6.23462	-14.1533	1.08e-07	5.86e-05	8.41833	EHD4	down
C1QTNF1	2.97786	1.429	13.9937	1.19e-07	6.3e-05	8.32116	C1QTNF1	up
CXCL2	6.00501	5.48108	13.9107	1.26e-07	6.3e-05	8.27004	CXCL2	up
PARM1	2.3504	6.58169	13.8849	1.28e-07	6.3e-05	8.25413	PARM1	up
IL36G	3.63122	1.93003	13.8703	1.3e-07	6.3e-05	8.24504	IL36G	up
EVA1A	4.03942	2.15454	13.8326	1.33e-07	6.3e-05	8.22166	EVA1A	up
LIF	5.23204	5.14118	13.7976	1.36e-07	6.3e-05	8.19988	LIF	up
IRAK2	3.81509	6.17966	13.6055	1.54e-07	6.99e-05	8.07915	IRAK2	up
H2AZ2	-0.673427	4.03615	-13.4932	1.66e-07	7.2e-05	8.00763	H2AZ2	down
NLRC4	-1.84508	3.65723	-13.4914	1.66e-07	7.2e-05	8.0065	NLRC4	down
PSEN2	-2.16156	4.89449	-13.4252	1.74e-07	7.36e-05	7.96403	PSEN2	down
GHDC	-1.63983	4.48392	-13.3329	1.85e-07	7.49e-05	7.90435	GHDC	down
APEH	-0.970653	6.24358	-13.3317	1.85e-07	7.49e-05	7.90358	APEH	down
PIM2	2.46104	6.39044	13.2532	1.96e-07	7.49e-05	7.85247	PIM2	up
EBI3	3.4325	7.81053	13.2459	1.97e-07	7.49e-05	7.84769	EBI3	up
IL1B	4.03524	12.7002	13.2139	2.01e-07	7.49e-05	7.82678	IL1B	up
ETV3L	2.06983	5.8892	13.1867	2.05e-07	7.49e-05	7.80892	ETV3L	up
MPPE1	-1.32315	2.88687	-13.186	2.05e-07	7.49e-05	7.80848	MPPE1	down
ADAP2	-1.79446	5.49546	-13.107	2.16e-07	7.76e-05	7.75641	ADAP2	down
CXCL3	4.7625	5.36831	12.9232	2.46e-07	8.56e-05	7.63385	CXCL3	up
INKA1	-2.62	4.26405	-12.8966	2.5e-07	8.56e-05	7.61597	INKA1	down
ST14	-1.3568	8.15377	-12.8877	2.52e-07	8.56e-05	7.60995	ST14	down
TMIGD3	-2.48324	4.34559	-12.7961	2.69e-07	8.6e-05	7.54796	TMIGD3	down
MFSD2A	2.29296	9.87669	12.7845	2.71e-07	8.6e-05	7.54004	MFSD2A	up
MERTK	-2.70897	6.18218	-12.7796	2.72e-07	8.6e-05	7.53675	MERTK	down
PTPRO	-1.64388	2.9306	-12.7641	2.75e-07	8.6e-05	7.52617	PTPRO	down
PLA2G15	-1.98735	6.52039	-12.7583	2.76e-07	8.6e-05	7.52224	PLA2G15	down
TRAF3IP2	0.998194	3.90786	12.6817	2.91e-07	8.89e-05	7.46982	TRAF3IP2	up
ADRB2	-2.44472	4.53234	-12.6662	2.94e-07	8.89e-05	7.45913	ADRB2	down
PPM1M	-1.13535	5.48533	-12.526	3.25e-07	9.67e-05	7.36218	PPM1M	down
GSTK1	-0.916389	6.39066	-12.4948	3.33e-07	9.74e-05	7.34045	GSTK1	down
TMEM215	-1.58235	1.47734	-12.4252	3.5e-07	0.000100428	7.29173	TMEM215	down
TNFAIP3	2.42912	7.4042	12.4105	3.54e-07	0.000100428	7.28139	TNFAIP3	up
ICAM1	2.23506	10.0051	12.3419	3.72e-07	0.000103045	7.23298	ICAM1	up
LY9	-1.13749	1.25031	-12.3206	3.77e-07	0.000103045	7.21793	LY9	down
RELB	1.25241	6.22544	12.3148	3.79e-07	0.000103045	7.21379	RELB	up
CFLAR	2.12695	4.93756	12.1862	4.16e-07	0.000111624	7.12207	CFLAR	up
TMEM88	2.92382	1.98826	12.1563	4.26e-07	0.000112388	7.10058	TMEM88	up
BSG	-0.730012	8.5682	-12.1392	4.31e-07	0.000112388	7.08831	BSG	down
EFR3B	-1.67135	2.05634	-12.1018	4.43e-07	0.000113981	7.06129	EFR3B	down
NFKBIZ	2.99058	5.02815	12.0524	4.6e-07	0.000116156	7.02548	NFKBIZ	up
MGLL	2.40326	4.88226	12.0404	4.64e-07	0.000116156	7.01677	MGLL	up
METTL9	-1.07	5.34483	-11.9283	5.04e-07	0.000123677	6.93487	METTL9	down
PTGS2	5.13985	4.63492	11.9183	5.08e-07	0.000123677	6.92752	PTGS2	up
CCL3L1	5.4064	8.28767	11.9046	5.13e-07	0.000123677	6.91749	CCL3L1	up
NAMPT	2.19528	3.40078	11.8356	5.41e-07	0.000128646	6.86655	NAMPT	up
TNF	4.74494	7.88754	11.7778	5.65e-07	0.000131655	6.82366	TNF	up
SLC39A3	-1.40397	4.42409	-11.7724	5.67e-07	0.000131655	6.81963	SLC39A3	down
GFPT2	3.76124	3.0198	11.7179	5.91e-07	0.000135569	6.77895	GFPT2	up
MAS1	2.57704	1.39729	11.7005	5.99e-07	0.000135743	6.76592	MAS1	up
GRAMD1A	2.11206	5.71589	11.6469	6.24e-07	0.000138554	6.72561	GRAMD1A	up
COL5A3	2.65491	3.09123	11.6429	6.26e-07	0.000138554	6.72263	COL5A3	up
CAMK2B	-1.16257	2.03614	-11.5708	6.62e-07	0.000144763	6.6681	CAMK2B	down
AMPD3	2.1317	7.87437	11.5521	6.71e-07	0.000145195	6.65391	AMPD3	up
TTC30B	-1.01334	2.30087	-11.4806	7.1e-07	0.000151732	6.59936	TTC30B	down
RAP1GAP2	-1.42402	2.96112	-11.462	7.2e-07	0.000152226	6.58513	RAP1GAP2	down
LRP5	-1.31287	3.07957	-11.4141	7.47e-07	0.000156267	6.54837	LRP5	down
IL33	3.32146	2.21137	11.3642	7.77e-07	0.000160707	6.5099	IL33	up
DOP1B	-1.95646	5.38246	-11.3123	8.09e-07	0.000165582	6.46968	DOP1B	down
CSF2	4.58951	2.29065	11.2891	8.24e-07	0.000165996	6.45162	CSF2	up
POU2F2	1.78541	7.28784	11.27	8.37e-07	0.000165996	6.43676	POU2F2	up
TNFAIP8L3	-2.46849	5.99575	-11.2688	8.37e-07	0.000165996	6.4358	TNFAIP8L3	down
COPS6	-0.541512	6.67634	-11.2043	8.81e-07	0.000172881	6.38531	COPS6	down
IL17RE	-1.15105	1.60087	-11.1517	9.19e-07	0.000178415	6.34393	IL17RE	down
TNFSF15	2.423	6.25335	11.1247	9.39e-07	0.000180442	6.32266	TNFSF15	up
OCIAD2	-1.08851	4.06866	-11.0806	9.72e-07	0.000185046	6.2877	OCIAD2	down
RNF135	-1.45599	5.97434	-11.0533	9.94e-07	0.00018726	6.26602	RNF135	down
NFKBIA	2.89385	8.10214	11.0234	1.02e-06	0.000189924	6.24221	NFKBIA	up
ATP2B1	2.24633	7.52325	10.933	1.1e-06	0.000202303	6.16976	ATP2B1	up
BMP2K	-1.28002	6.06783	-10.8882	1.14e-06	0.000207765	6.13365	BMP2K	down
PKDCC	-2.79715	5.328	-10.8759	1.15e-06	0.000207866	6.12364	PKDCC	down
ARMCX1	-0.792033	5.67421	-10.8341	1.19e-06	0.000211048	6.08979	ARMCX1	down
KLF4	-2.56889	5.31442	-10.834	1.19e-06	0.000211048	6.08973	KLF4	down
FUT7	-1.91342	4.30846	-10.8053	1.21e-06	0.000214062	6.06633	FUT7	down
UBTD2	1.68703	6.09252	10.7483	1.27e-06	0.000222231	6.01982	UBTD2	up
HAVCR2	-1.6928	7.39262	-10.6688	1.36e-06	0.00023158	5.95448	HAVCR2	down
IL23A	6.05553	5.77736	10.6654	1.36e-06	0.00023158	5.95164	IL23A	up
ARHGEF3	-1.57937	5.30255	-10.6654	1.36e-06	0.00023158	5.95161	ARHGEF3	down
TBC1D10C	-2.309	2.61767	-10.63	1.4e-06	0.000236358	5.92234	TBC1D10C	down
ZNF786	-1.10507	2.72735	-10.6055	1.43e-06	0.000238212	5.90203	ZNF786	down
CACFD1	-2.05087	1.7253	-10.5994	1.44e-06	0.000238212	5.89701	CACFD1	down
PTP4A3	-2.12689	5.7596	-10.5596	1.49e-06	0.000244124	5.86385	PTP4A3	down
APOO	1.18034	3.81658	10.5198	1.54e-06	0.000250214	5.83062	APOO	up
ECE1	3.32061	3.86627	10.4879	1.58e-06	0.000254816	5.80387	ECE1	up
MB	-1.64104	1.82855	-10.4777	1.59e-06	0.000254847	5.7953	MB	down
SLC25A3	-0.545158	7.40553	-10.4326	1.66e-06	0.0002625	5.75729	SLC25A3	down
TSPAN32	-1.71191	3.79457	-10.3711	1.74e-06	0.000274212	5.70523	TSPAN32	down
SNAI3	-2.14274	3.59552	-10.3103	1.84e-06	0.000286369	5.65347	SNAI3	down
DNASE2	-1.09895	5.91469	-10.2927	1.86e-06	0.000288329	5.63844	DNASE2	down
AICDA	1.40253	0.683242	10.2382	1.95e-06	0.000299622	5.59173	AICDA	up
CALML4	-0.946814	4.01082	-10.2235	1.98e-06	0.000301008	5.57903	CALML4	down
RFTN1	1.77874	6.38755	10.1884	2.04e-06	0.000305118	5.54878	RFTN1	up
BMP6	2.35669	2.32954	10.1822	2.05e-06	0.000305118	5.54343	BMP6	up
DUSP8	1.82	2.30727	10.1801	2.05e-06	0.000305118	5.54157	DUSP8	up
RNF166	-1.25143	6.16897	-10.1678	2.07e-06	0.00030597	5.53095	RNF166	down
ADAMTS15	-3.07611	5.54047	-10.1349	2.13e-06	0.000312359	5.5024	ADAMTS15	down
TRAF1	3.94158	7.58444	10.0982	2.2e-06	0.000318437	5.4705	TRAF1	up
DEF8	-0.971662	4.61645	-10.0908	2.22e-06	0.000318437	5.4641	DEF8	down
HNRNPLL	-1.0878	5.09162	-10.0815	2.23e-06	0.000318437	5.45594	HNRNPLL	down
POMGNT2	-1.00952	2.11716	-10.0754	2.25e-06	0.000318437	5.45059	POMGNT2	down
ERAL1	-0.532858	6.37793	-10.069	2.26e-06	0.000318437	5.44504	ERAL1	down
CLEC2D	1.46481	3.57182	10.0129	2.37e-06	0.000331932	5.39581	CLEC2D	up
RNF141	-1.8087	3.32997	-9.99319	2.41e-06	0.000333679	5.37851	RNF141	down
SLFN11	-1.37216	5.81429	-9.99012	2.42e-06	0.000333679	5.37581	SLFN11	down
MSC	1.99408	8.21662	9.96254	2.48e-06	0.000339374	5.35148	MSC	up
PTPN1	0.850805	7.40024	9.94566	2.52e-06	0.000341973	5.33656	PTPN1	up
CCL20	5.38992	8.32305	9.93127	2.55e-06	0.000342915	5.32382	CCL20	up
DTX4	2.22712	4.9946	9.92637	2.56e-06	0.000342915	5.31948	DTX4	up
ITGA3	-1.87567	5.21313	-9.89568	2.63e-06	0.000348282	5.29223	ITGA3	down
EPDR1	-0.879567	4.34227	-9.89284	2.64e-06	0.000348282	5.28971	EPDR1	down
RNF144B	3.72668	2.25846	9.87494	2.68e-06	0.000351383	5.27378	RNF144B	up
EHD1	3.19816	6.80544	9.85951	2.71e-06	0.000353767	5.26002	EHD1	up
RNPEPL1	-1.33591	5.29775	-9.84836	2.74e-06	0.000354841	5.25007	RNPEPL1	down
LYL1	-1.84513	4.7398	-9.83457	2.77e-06	0.000356359	5.23774	LYL1	down
SERPINB2	2.262	1.63279	9.82828	2.79e-06	0.000356359	5.23211	SERPINB2	up
FCHO1	-1.4545	3.87424	-9.79644	2.87e-06	0.000362944	5.20358	FCHO1	down
BLOC1S1	-1.08584	5.10844	-9.78886	2.89e-06	0.000362944	5.19677	BLOC1S1	down
RASSF8	0.810253	3.6844	9.7852	2.9e-06	0.000362944	5.19348	RASSF8	up
KRT15	-1.20143	1.03947	-9.7537	2.98e-06	0.000370213	5.16513	KRT15	down
ASAP1	1.27248	8.05597	9.74827	3e-06	0.000370213	5.16023	ASAP1	up
ACAD8	-1.1056	4.19637	-9.66638	3.22e-06	0.000392989	5.08607	ACAD8	down
LBH	-2.55083	6.78248	-9.66082	3.24e-06	0.000392989	5.08101	LBH	down
CD44	2.68371	8.04427	9.66007	3.24e-06	0.000392989	5.08033	CD44	up
FFAR2	-2.3847	2.21646	-9.63053	3.33e-06	0.000401026	5.05341	FFAR2	down
CHST14	-1.60533	4.18694	-9.5893	3.46e-06	0.000412787	5.01572	CHST14	down
FOXRED1	-0.677757	3.81891	-9.5846	3.47e-06	0.000412787	5.01141	FOXRED1	down
OSGEPL1	-0.850776	2.43193	-9.56531	3.53e-06	0.000415176	4.99371	OSGEPL1	down
HARS2	-0.908432	5.78916	-9.56451	3.53e-06	0.000415176	4.99297	HARS2	down
NAV3	1.74705	2.0597	9.54627	3.59e-06	0.000417458	4.97621	NAV3	up
SSX2IP	-1.05119	2.53955	-9.54495	3.6e-06	0.000417458	4.97499	SSX2IP	down
NEDD9	-1.21599	4.19828	-9.53197	3.64e-06	0.000417569	4.96304	NEDD9	down
P4HTM	-1.28657	2.95614	-9.52575	3.66e-06	0.000417569	4.9573	P4HTM	down
TIMP2	-1.11153	6.75244	-9.52471	3.66e-06	0.000417569	4.95634	TIMP2	down
NR4A2	2.05865	2.18978	9.49709	3.76e-06	0.000423711	4.93084	NR4A2	up
CHST2	2.04421	5.20279	9.49561	3.76e-06	0.000423711	4.92947	CHST2	up
ZNF319	-1.0559	3.80684	-9.48237	3.81e-06	0.000426337	4.91722	ZNF319	down
SMYD4	-0.70373	2.29244	-9.46944	3.85e-06	0.000427341	4.90524	SMYD4	down
CDK5	-0.982211	5.09947	-9.467	3.86e-06	0.000427341	4.90297	CDK5	down
GCNT1	-3.12821	3.87071	-9.45992	3.89e-06	0.00042763	4.8964	GCNT1	down
CDK5RAP1	-0.482383	4.50945	-9.39768	4.12e-06	0.000445052	4.83846	CDK5RAP1	no
RACGAP1	-0.696255	3.03618	-9.3969	4.12e-06	0.000445052	4.83773	RACGAP1	down
SNAI1	2.6306	6.05965	9.39019	4.14e-06	0.000445052	4.83146	SNAI1	up
MRPS23	-0.791774	4.71526	-9.38834	4.15e-06	0.000445052	4.82974	MRPS23	down
LYN	1.38892	7.88837	9.38436	4.17e-06	0.000445052	4.82601	LYN	up
RAB27A	-0.798766	3.54067	-9.37928	4.19e-06	0.000445052	4.82127	RAB27A	down
IGFBP3	2.68021	8.6983	9.37316	4.21e-06	0.000445082	4.81554	IGFBP3	up
SNX17	-0.983263	6.45874	-9.35831	4.27e-06	0.000446742	4.80162	SNX17	down
ANKRD44	-1.55631	4.06195	-9.35715	4.27e-06	0.000446742	4.80053	ANKRD44	down
ITGB5	-1.4667	8.13575	-9.32506	4.4e-06	0.000457679	4.77039	ITGB5	down
ARHGEF1	-0.859552	6.3591	-9.31317	4.45e-06	0.000460231	4.7592	ARHGEF1	down
TBC1D8	-0.662847	5.34639	-9.3003	4.5e-06	0.000462398	4.74708	TBC1D8	down
TMEM42	-1.01678	3.53916	-9.29645	4.52e-06	0.000462398	4.74344	TMEM42	down
RAP2B	-1.22121	5.10778	-9.29061	4.54e-06	0.000462423	4.73794	RAP2B	down
ROBO1	1.24266	5.40685	9.25907	4.68e-06	0.000473653	4.70812	ROBO1	up
LZTS1	-1.27364	1.52588	-9.21631	4.87e-06	0.000485949	4.66754	LZTS1	down
KLF5	2.32073	3.2773	9.21517	4.88e-06	0.000485949	4.66646	KLF5	up
TNFAIP6	5.40998	4.22697	9.21463	4.88e-06	0.000485949	4.66594	TNFAIP6	up
TM2D2	-0.912033	5.96671	-9.19953	4.95e-06	0.000487791	4.65156	TM2D2	down
STX11	1.8093	3.03725	9.18896	5e-06	0.000487791	4.64149	STX11	up
ABRACL	-0.976063	8.95609	-9.18872	5e-06	0.000487791	4.64127	ABRACL	down
BCL3	2.01328	5.96049	9.18844	5e-06	0.000487791	4.641	BCL3	up
SRC	3.65	5.62031	9.14768	5.19e-06	0.000502822	4.60204	SRC	up
NEU4	0.702477	0.386469	9.14525	5.21e-06	0.000502822	4.59971	NEU4	up
SLC7A2	2.31677	3.04965	9.13184	5.27e-06	0.000506634	4.58686	SLC7A2	up
PIGO	-0.73097	3.59313	-9.11495	5.36e-06	0.000510618	4.57065	PIGO	down
CTNNBIP1	-1.44379	3.40405	-9.10766	5.39e-06	0.000510618	4.56364	CTNNBIP1	down
NINJ1	1.80991	8.17643	9.10758	5.39e-06	0.000510618	4.56357	NINJ1	up
PXMP4	-1.23184	1.97179	-9.09444	5.46e-06	0.000514435	4.55092	PXMP4	down
TRAM2	-1.55801	6.0305	-9.08258	5.52e-06	0.000517674	4.5395	TRAM2	down
TK2	-1.3642	3.40584	-9.04392	5.73e-06	0.000534354	4.50216	TK2	down
SESN1	-1.82927	5.21341	-8.99861	5.98e-06	0.00055348	4.45821	SESN1	down
RIPOR1	-0.988422	5.02072	-8.99669	5.99e-06	0.00055348	4.45635	RIPOR1	down
PDHB	-0.802005	5.33379	-8.98172	6.08e-06	0.00055873	4.44178	PDHB	down
CDS2	-0.83729	3.15493	-8.97185	6.14e-06	0.00055956	4.43217	CDS2	down
ACOT8	-0.853525	4.15142	-8.97009	6.15e-06	0.00055956	4.43045	ACOT8	down
ETFB	-0.83268	3.618	-8.95771	6.22e-06	0.000560517	4.41837	ETFB	down
SNAP25	0.763353	0.428823	8.95613	6.23e-06	0.000560517	4.41683	SNAP25	up
BAG4	-0.661792	4.05705	-8.9534	6.24e-06	0.000560517	4.41417	BAG4	down
TAMALIN	1.53343	1.05137	8.94403	6.3e-06	0.000562911	4.40501	TAMALIN	up
THEM6	-1.35519	1.93611	-8.93271	6.37e-06	0.00056639	4.39394	THEM6	down
PAFAH2	-1.15634	4.35281	-8.92404	6.42e-06	0.000568463	4.38545	PAFAH2	down
CORO2A	-1.81817	3.45808	-8.91306	6.49e-06	0.000571828	4.37469	CORO2A	down
GIT2	-0.570666	5.66423	-8.89285	6.62e-06	0.000576723	4.35485	GIT2	down
ZFYVE16	1.43733	4.45796	8.89034	6.63e-06	0.000576723	4.35238	ZFYVE16	up
NLRX1	-1.66824	4.55345	-8.88573	6.66e-06	0.000576723	4.34785	NLRX1	down
UBXN10	-1.29962	1.00701	-8.88512	6.67e-06	0.000576723	4.34725	UBXN10	down
GPRC5B	1.0317	0.647018	8.86208	6.82e-06	0.000587005	4.32456	GPRC5B	up
CRLF2	1.77378	1.27633	8.8547	6.87e-06	0.000588245	4.31729	CRLF2	up
RNF7	-0.632251	6.08961	-8.84865	6.91e-06	0.000588245	4.31132	RNF7	down
LDLRAP1	-1.72794	4.18918	-8.84223	6.95e-06	0.000588245	4.30498	LDLRAP1	down
MAN1A1	-1.26486	7.03237	-8.83739	6.98e-06	0.000588245	4.3002	MAN1A1	down
PUDP	-0.458311	4.50863	-8.83673	6.99e-06	0.000588245	4.29955	PUDP	no
TRIP10	1.62728	6.13764	8.83207	7.02e-06	0.000588302	4.29494	TRIP10	up
SLC1A7	-1.21368	0.920213	-8.81476	7.14e-06	0.000594858	4.27781	SLC1A7	down
ETV3	1.38815	7.08991	8.81157	7.16e-06	0.000594858	4.27465	ETV3	up
USP12	2.38442	6.26407	8.78898	7.32e-06	0.000605396	4.25224	USP12	up
CNKSR3	1.20897	2.53957	8.77708	7.4e-06	0.000608512	4.24041	CNKSR3	up
LCP2	1.41048	6.97266	8.77479	7.42e-06	0.000608512	4.23814	LCP2	up
DMTN	-0.6514	0.434085	-8.76633	7.48e-06	0.000608914	4.22972	DMTN	down
IFI27L1	-0.974968	3.03182	-8.76102	7.52e-06	0.000608914	4.22443	IFI27L1	down
AMFR	-0.916452	4.47412	-8.76091	7.52e-06	0.000608914	4.22432	AMFR	down
NUDT7	-1.83186	3.31936	-8.73785	7.69e-06	0.000620119	4.20133	NUDT7	down
EEPD1	-2.01512	4.98865	-8.7131	7.88e-06	0.000632609	4.1766	EEPD1	down
GALNT10	-0.742336	3.4725	-8.7067	7.93e-06	0.000633908	4.17019	GALNT10	down
IDO1	2.42779	1.45344	8.68333	8.11e-06	0.000645881	4.14675	IDO1	up
SLCO2B1	-2.93126	5.22584	-8.67867	8.15e-06	0.000646133	4.14208	SLCO2B1	down
RNF19B	1.87978	6.33572	8.66968	8.22e-06	0.000647735	4.13304	RNF19B	up
GMPR2	-0.770321	5.34843	-8.66668	8.25e-06	0.000647735	4.13003	GMPR2	down
SMARCD2	-0.541364	5.57753	-8.6635	8.27e-06	0.000647735	4.12682	SMARCD2	down
GANC	-0.759935	3.47056	-8.64762	8.4e-06	0.000655232	4.11084	GANC	down
SNX30	-1.29035	3.41312	-8.64192	8.45e-06	0.000656228	4.10509	SNX30	down
CPLANE2	-0.995039	2.81028	-8.63736	8.49e-06	0.000656502	4.10049	CPLANE2	down
BIRC3	4.16376	4.11865	8.62877	8.56e-06	0.0006594	4.09183	BIRC3	up
SH3TC2	-0.498178	0.328107	-8.62309	8.61e-06	0.000660429	4.08609	SH3TC2	no
CEBPA	-2.34781	7.47931	-8.5883	8.91e-06	0.000680776	4.05089	CEBPA	down
INHBA	3.60841	2.86894	8.57468	9.03e-06	0.000682281	4.03708	INHBA	up
RGS14	-2.11148	4.65623	-8.57304	9.04e-06	0.000682281	4.03541	RGS14	down
PTPN4	-0.879437	1.16422	-8.57062	9.07e-06	0.000682281	4.03295	PTPN4	down
CMTM3	-0.967656	7.22783	-8.56997	9.07e-06	0.000682281	4.03229	CMTM3	down
PXMP2	-1.17732	2.35285	-8.54772	9.27e-06	0.000694763	4.00967	PXMP2	down
RCBTB1	-0.882051	4.50478	-8.53518	9.39e-06	0.000699213	3.99689	RCBTB1	down
DGKD	-0.890669	5.40269	-8.5334	9.41e-06	0.000699213	3.99508	DGKD	down
EPHX4	-1.78953	3.63553	-8.52828	9.45e-06	0.000699708	3.98986	EPHX4	down
C21orf58	-1.05717	2.08998	-8.52256	9.51e-06	0.000699708	3.98402	C21orf58	down
FHIP1B	-0.777273	6.54505	-8.52098	9.52e-06	0.000699708	3.98241	FHIP1B	down
RHOQ	1.64235	4.89752	8.51186	9.61e-06	0.000701332	3.9731	RHOQ	up
MFSD5	-0.99195	6.01245	-8.51093	9.62e-06	0.000701332	3.97215	MFSD5	down
BTG3	1.23534	5.95859	8.48794	9.84e-06	0.00071172	3.94863	BTG3	up
ZNF385B	-1.68237	1.56573	-8.48688	9.85e-06	0.00071172	3.94753	ZNF385B	down
SANBR	-0.85826	2.18684	-8.48474	9.87e-06	0.00071172	3.94535	SANBR	down
EIF2D	-0.610867	4.80624	-8.47611	9.96e-06	0.000715176	3.9365	EIF2D	down
BCL11A	1.77408	1.31217	8.45886	1.01e-05	0.000724892	3.91879	BCL11A	up
CCL1	4.27262	2.78475	8.45232	1.02e-05	0.000726922	3.91207	CCL1	up
REL	2.86949	3.85077	8.44243	1.03e-05	0.000731421	3.9019	REL	up
BIN1	-1.75119	3.50533	-8.42718	1.05e-05	0.000738969	3.8862	BIN1	down
FAM234A	-0.711979	4.34799	-8.4248	1.05e-05	0.000738969	3.88374	FAM234A	down
PTAFR	2.24104	3.09355	8.42023	1.05e-05	0.000739282	3.87903	PTAFR	up
RPP25L	-0.901692	5.53395	-8.4146	1.06e-05	0.000739282	3.87322	RPP25L	down
ADRA2B	-3.32198	4.7923	-8.41157	1.06e-05	0.000739282	3.8701	ADRA2B	down
TESMIN	-0.730211	2.27951	-8.40975	1.06e-05	0.000739282	3.86821	TESMIN	down
SLC39A14	1.45828	8.00426	8.4046	1.07e-05	0.000740415	3.8629	SLC39A14	up
TMED9	-0.781039	7.80988	-8.39806	1.08e-05	0.000741439	3.85613	TMED9	down
CALM1	-0.887692	6.60902	-8.39603	1.08e-05	0.000741439	3.85404	CALM1	down
PDE4B	3.21012	2.42359	8.37124	1.11e-05	0.000756423	3.82837	PDE4B	up
FAHD2A	-0.460397	2.15559	-8.36906	1.11e-05	0.000756423	3.82611	FAHD2A	no
ATPAF2	-0.852188	2.88464	-8.35759	1.12e-05	0.000761032	3.81421	ATPAF2	down
SMARCAL1	-0.629871	3.19539	-8.35598	1.12e-05	0.000761032	3.81253	SMARCAL1	down
RETSAT	-0.777459	4.0507	-8.34438	1.14e-05	0.000766901	3.80048	RETSAT	down
RAB11FIP1	-1.07496	4.8862	-8.34137	1.14e-05	0.000766901	3.79736	RAB11FIP1	down
LPL	-1.81864	9.74785	-8.33592	1.15e-05	0.00076783	3.79168	LPL	down
ESAM	-1.47511	2.63934	-8.33323	1.15e-05	0.00076783	3.78888	ESAM	down
MAPK14	-0.615515	6.36491	-8.31655	1.17e-05	0.000778188	3.77151	MAPK14	down
LBR	-1.11861	6.57381	-8.30184	1.19e-05	0.000787148	3.75616	LBR	down
PICK1	-1.13819	4.16932	-8.29611	1.19e-05	0.000789003	3.75017	PICK1	down
NCAPD3	-0.495207	4.07779	-8.28222	1.21e-05	0.000796591	3.73566	NCAPD3	no
DIRAS1	-1.65602	4.88434	-8.2799	1.21e-05	0.000796591	3.73322	DIRAS1	down
PEX10	-0.679874	4.50629	-8.27402	1.22e-05	0.000798621	3.72707	PEX10	down
ABCD4	-0.970356	4.81428	-8.25313	1.25e-05	0.000813025	3.70516	ABCD4	down
PHKB	-0.80137	4.1461	-8.24389	1.26e-05	0.000814954	3.69546	PHKB	down
CDC42EP3	0.69253	5.46729	8.24223	1.26e-05	0.000814954	3.69372	CDC42EP3	up
FADD	-0.907098	6.42611	-8.2408	1.26e-05	0.000814954	3.69222	FADD	down
NAIF1	-0.908359	4.07244	-8.22975	1.28e-05	0.000821431	3.6806	NAIF1	down
SUOX	-1.25237	3.27519	-8.22528	1.28e-05	0.000822419	3.67589	SUOX	down
TWIST2	-1.0555	1.92197	-8.18864	1.33e-05	0.000850115	3.63726	TWIST2	down
POLR2E	-0.512729	6.48582	-8.18643	1.34e-05	0.000850115	3.63492	POLR2E	down
LMO2	-2.04421	7.09433	-8.1787	1.35e-05	0.000854036	3.62675	LMO2	down
ZNF425	-0.886966	2.82386	-8.17091	1.36e-05	0.000858045	3.61851	ZNF425	down
TANK	1.20544	6.50614	8.15185	1.38e-05	0.000872156	3.59831	TANK	up
ADCK2	-1.31654	5.35323	-8.14292	1.4e-05	0.000877321	3.58883	ADCK2	down
CDC42EP2	2.97061	3.88044	8.13357	1.41e-05	0.000882908	3.57891	CDC42EP2	up
PPP1R7	-0.539856	6.16709	-8.12779	1.42e-05	0.000885289	3.57276	PPP1R7	down
KAT2A	-0.778457	6.12244	-8.12112	1.43e-05	0.000888498	3.56566	KAT2A	down
SCN1B	1.60551	0.935045	8.11486	1.44e-05	0.000891347	3.55901	SCN1B	up
ITGA11	-1.55515	2.27925	-8.10875	1.45e-05	0.000894093	3.55249	ITGA11	down
ZEB2	0.988695	5.6459	8.10547	1.45e-05	0.000894227	3.549	ZEB2	up
ZNF280D	-1.3041	4.27888	-8.08592	1.48e-05	0.000909084	3.52814	ZNF280D	down
NRG1	2.62893	3.9295	8.08335	1.49e-05	0.000909084	3.52539	NRG1	up
RASSF7	-1.96166	3.62599	-8.07823	1.49e-05	0.000910995	3.51992	RASSF7	down
FAM219B	-0.949529	5.643	-8.0659	1.51e-05	0.000916998	3.50674	FAM219B	down
TMEM87B	-1.37345	6.48735	-8.06575	1.51e-05	0.000916998	3.50658	TMEM87B	down
GLE1	-0.531542	5.10138	-8.04231	1.55e-05	0.000936648	3.48147	GLE1	down
DOK2	-1.79262	7.24896	-8.02579	1.58e-05	0.0009499	3.46373	DOK2	down
USP19	-0.652558	6.10818	-8.0147	1.6e-05	0.000957931	3.4518	USP19	down
GNAQ	-1.07404	5.33595	-7.98562	1.65e-05	0.000984395	3.42047	GNAQ	down
PLA2G4A	-1.71989	5.21001	-7.96841	1.67e-05	0.000998127	3.40187	PLA2G4A	down
CD83	2.20538	8.09258	7.96642	1.68e-05	0.000998127	3.39972	CD83	up
SLC27A3	-1.43949	4.04866	-7.95143	1.71e-05	0.00100676	3.38349	SLC27A3	down
MOB3B	0.603525	0.559651	7.94902	1.71e-05	0.00100676	3.38088	MOB3B	up
HEXD	-0.860885	3.54932	-7.94646	1.71e-05	0.00100676	3.37811	HEXD	down
RAB11FIP4	-1.92715	3.1974	-7.94639	1.71e-05	0.00100676	3.37804	RAB11FIP4	down
ARFGAP2	-0.568303	6.14253	-7.9408	1.72e-05	0.00100958	3.37198	ARFGAP2	down
DOCK2	-0.506261	6.28401	-7.93361	1.74e-05	0.00101377	3.36417	DOCK2	down
ADAM10	-0.799596	5.86722	-7.93104	1.74e-05	0.00101377	3.36138	ADAM10	down
NSMCE4A	-1.05084	4.08809	-7.92336	1.76e-05	0.0010163	3.35305	NSMCE4A	down
NUDT1	-0.925748	3.86077	-7.92288	1.76e-05	0.0010163	3.35252	NUDT1	down
NAGPA	-0.977919	2.90945	-7.87997	1.84e-05	0.00105897	3.3058	NAGPA	down
CLDND1	0.546845	5.45261	7.87818	1.84e-05	0.00105897	3.30385	CLDND1	up
NGFR	-1.28233	0.967827	-7.87389	1.85e-05	0.00106013	3.29916	NGFR	down
DGCR2	-0.821014	5.35292	-7.86877	1.86e-05	0.00106013	3.29357	DGCR2	down
SHROOM2	-0.928907	0.875553	-7.86493	1.87e-05	0.00106013	3.28938	SHROOM2	down
CCDC125	-1.19847	2.14501	-7.86379	1.87e-05	0.00106013	3.28813	CCDC125	down
MGAT4A	-0.983775	4.62627	-7.86299	1.87e-05	0.00106013	3.28725	MGAT4A	down
ANKRD23	-0.806227	0.876548	-7.85766	1.88e-05	0.00106225	3.28143	ANKRD23	down
ZBTB14	-0.825301	3.87585	-7.8555	1.89e-05	0.00106225	3.27906	ZBTB14	down
TLR6	-0.941775	4.3417	-7.84877	1.9e-05	0.00106671	3.27169	TLR6	down
SPN	-1.51228	6.84041	-7.84273	1.91e-05	0.00107041	3.26508	SPN	down
WDPCP	-0.574442	1.29325	-7.83356	1.93e-05	0.00107464	3.25504	WDPCP	down
SLC37A2	-1.26936	7.38559	-7.8332	1.93e-05	0.00107464	3.25464	SLC37A2	down
IPCEF1	-1.85713	5.33975	-7.83074	1.94e-05	0.00107464	3.25194	IPCEF1	down
CCR1	-1.25888	7.5299	-7.82123	1.96e-05	0.00108241	3.2415	CCR1	down
FES	-2.22277	4.12487	-7.81029	1.98e-05	0.00108656	3.22948	FES	down
KRT10-AS1	-0.837047	3.81425	-7.80933	1.98e-05	0.00108656	3.22843	KRT10-AS1	down
FAM210B	-1.30469	3.97554	-7.80745	1.99e-05	0.00108656	3.22636	FAM210B	down
BTG2	1.79393	9.63647	7.80678	1.99e-05	0.00108656	3.22562	BTG2	up
KBTBD7	-0.875154	1.86769	-7.7985	2e-05	0.00109304	3.21652	KBTBD7	down
ALDH9A1	-0.483822	7.03352	-7.79225	2.02e-05	0.00109528	3.20963	ALDH9A1	no
NEK9	-0.835155	4.8993	-7.79123	2.02e-05	0.00109528	3.2085	NEK9	down
SIL1	-0.949178	6.05588	-7.78711	2.03e-05	0.00109698	3.20396	SIL1	down
RECK	-1.38324	4.93922	-7.78013	2.04e-05	0.00110082	3.19627	RECK	down
ABCB4	-1.09855	4.01054	-7.77853	2.05e-05	0.00110082	3.1945	ABCB4	down
PLCG2	-0.445776	4.20639	-7.77459	2.06e-05	0.00110235	3.19016	PLCG2	no
HDDC3	-1.29769	2.52178	-7.76644	2.07e-05	0.00110587	3.18116	HDDC3	down
PIMREG	-0.842492	1.17804	-7.76635	2.07e-05	0.00110587	3.18106	PIMREG	down
HLCS	-0.563279	3.52818	-7.75926	2.09e-05	0.00111118	3.17323	HLCS	down
PSKH1	-0.723446	5.61419	-7.74407	2.12e-05	0.00112627	3.15642	PSKH1	down
INA	-1.66914	4.17201	-7.72676	2.16e-05	0.00114418	3.13725	INA	down
LGI2	-2.4335	3.5296	-7.71386	2.19e-05	0.00115694	3.12292	LGI2	down
SNRK	-0.692392	4.3662	-7.71032	2.2e-05	0.00115725	3.11899	SNRK	down
RCBTB2	-1.66809	6.5987	-7.70847	2.21e-05	0.00115725	3.11694	RCBTB2	down
DBR1	-0.64858	3.62378	-7.69072	2.25e-05	0.00117633	3.0972	DBR1	down
TNFRSF1B	1.12938	9.35008	7.68805	2.26e-05	0.00117648	3.09423	TNFRSF1B	up
DLG3	-2.32953	2.53988	-7.67346	2.29e-05	0.00119188	3.07796	DLG3	down
LAMP1	-0.700178	7.09326	-7.67013	2.3e-05	0.00119291	3.07425	LAMP1	down
IRAK1BP1	-1.43643	1.52452	-7.66374	2.32e-05	0.00119791	3.06712	IRAK1BP1	down
CDK5RAP3	-0.86476	6.31698	-7.65519	2.34e-05	0.00120334	3.05757	CDK5RAP3	down
NEDD4	0.690867	3.86448	7.65454	2.34e-05	0.00120334	3.05684	NEDD4	up
SYNGR3	1.00939	1.05007	7.65095	2.35e-05	0.00120477	3.05282	SYNGR3	up
FN3KRP	-1.09079	4.80649	-7.64554	2.36e-05	0.00120857	3.04678	FN3KRP	down
MTUS1	-2.84106	4.05091	-7.63888	2.38e-05	0.00121406	3.03932	MTUS1	down
CLCN4	-1.54532	2.02493	-7.63248	2.4e-05	0.00121679	3.03215	CLCN4	down
INPP4A	-1.19994	3.83564	-7.63187	2.4e-05	0.00121679	3.03147	INPP4A	down
RAP2C	1.54985	6.66342	7.62884	2.41e-05	0.00121755	3.02807	RAP2C	up
SMPD1	-0.905405	6.08009	-7.62405	2.42e-05	0.00121764	3.02271	SMPD1	down
EXT1	-1.07828	3.01184	-7.62347	2.42e-05	0.00121764	3.02205	EXT1	down
OSGEP	-0.855668	4.82215	-7.62144	2.43e-05	0.00121764	3.01979	OSGEP	down
SUSD6	1.17972	6.85118	7.61814	2.43e-05	0.00121879	3.01608	SUSD6	up
RHOG	0.637059	8.733	7.61403	2.44e-05	0.00122102	3.01147	RHOG	up
USP2	-1.67691	6.39402	-7.60659	2.46e-05	0.00122771	3.00311	USP2	down
CD1D	-2.48918	3.47193	-7.59727	2.49e-05	0.00123697	2.99264	CD1D	down
SLC12A9	-1.05846	4.58776	-7.58944	2.51e-05	0.00124135	2.98383	SLC12A9	down
PRSS36	-1.61241	3.82572	-7.58923	2.51e-05	0.00124135	2.9836	PRSS36	down
FAM189A2	-0.809474	0.820459	-7.58169	2.53e-05	0.00124252	2.97511	FAM189A2	down
FMNL3	1.09441	6.55777	7.58039	2.54e-05	0.00124252	2.97364	FMNL3	up
PDK2	-1.56831	3.65749	-7.57496	2.55e-05	0.00124252	2.96752	PDK2	down
VPS52	-0.387095	6.42456	-7.57486	2.55e-05	0.00124252	2.96741	VPS52	no
SLC35B4	-0.81411	4.6797	-7.57382	2.55e-05	0.00124252	2.96624	SLC35B4	down
CBR1	-0.914651	5.28475	-7.5699	2.56e-05	0.00124252	2.96182	CBR1	down
ICOSLG	0.651181	0.867944	7.56759	2.57e-05	0.00124252	2.95922	ICOSLG	up
MTARC1	-0.794337	0.809854	-7.56615	2.58e-05	0.00124252	2.95759	MTARC1	down
RAMP1	-1.73507	5.91323	-7.56586	2.58e-05	0.00124252	2.95727	RAMP1	down
CALHM2	-1.43736	6.57756	-7.56483	2.58e-05	0.00124252	2.9561	CALHM2	down
NTN1	1.64962	1.37727	7.56061	2.59e-05	0.0012451	2.95134	NTN1	up
QARS1	-0.642278	6.92766	-7.55525	2.61e-05	0.00124656	2.94529	QARS1	down
CHODL	-2.87501	3.02455	-7.55493	2.61e-05	0.00124656	2.94492	CHODL	down
ADORA1	-0.693811	0.727575	-7.54996	2.62e-05	0.00125019	2.93931	ADORA1	down
LRATD2	-2.43889	3.65544	-7.5455	2.63e-05	0.00125175	2.93427	LRATD2	down
CHST10	-0.967355	3.57664	-7.54424	2.64e-05	0.00125175	2.93285	CHST10	down
SCRN2	-1.42112	4.29156	-7.53926	2.65e-05	0.00125546	2.92721	SCRN2	down
SLC24A4	0.414917	0.284308	7.53261	2.67e-05	0.00126129	2.91969	SLC24A4	no
CEACAM19	0.992494	2.93519	7.53049	2.68e-05	0.00126129	2.91728	CEACAM19	up
PACC1	-0.949681	5.86528	-7.52571	2.69e-05	0.00126478	2.91187	PACC1	down
SOCS6	-1.30412	4.25881	-7.50898	2.74e-05	0.00128365	2.8929	SOCS6	down
MARCHF2	-1.59988	4.65441	-7.5077	2.75e-05	0.00128365	2.89144	MARCHF2	down
PRKD3	1.59912	4.38057	7.5052	2.75e-05	0.00128402	2.8886	PRKD3	up
CSRP1	-0.907459	6.87575	-7.49177	2.79e-05	0.0012964	2.87334	CSRP1	down
C12orf76	-1.30462	2.42612	-7.4911	2.8e-05	0.0012964	2.87259	C12orf76	down
QPRT	-1.32564	6.27192	-7.48727	2.81e-05	0.0012964	2.86823	QPRT	down
COX5B	-0.989731	8.8125	-7.48606	2.81e-05	0.0012964	2.86685	COX5B	down
THSD7A	-2.32725	3.51223	-7.48307	2.82e-05	0.0012964	2.86345	THSD7A	down
PACSIN2	-1.29945	8.0299	-7.48181	2.82e-05	0.0012964	2.86201	PACSIN2	down
ABRAXAS1	-0.708765	2.0623	-7.48098	2.83e-05	0.0012964	2.86107	ABRAXAS1	down
SH3TC1	-1.55187	5.91415	-7.47791	2.84e-05	0.00129766	2.85757	SH3TC1	down
IL18R1	3.45911	2.38524	7.46678	2.87e-05	0.00131004	2.84489	IL18R1	up
SKP2	-0.79056	2.15278	-7.46492	2.88e-05	0.00131004	2.84278	SKP2	down
PIGZ	-1.19283	2.72626	-7.46001	2.89e-05	0.00131394	2.83717	PIGZ	down
ARMC7	-0.889576	4.03083	-7.4565	2.9e-05	0.00131394	2.83317	ARMC7	down
AP2M1	-0.89923	7.75747	-7.45574	2.91e-05	0.00131394	2.8323	AP2M1	down
CFL2	-0.69916	3.24861	-7.45023	2.92e-05	0.00131882	2.826	CFL2	down
CD300C	-1.21212	6.47664	-7.43913	2.96e-05	0.00133192	2.81332	CD300C	down
TSPAN5	-1.06799	1.77699	-7.43408	2.98e-05	0.00133621	2.80754	TSPAN5	down
ROS1	0.447076	0.217211	7.43119	2.99e-05	0.00133733	2.80424	ROS1	no
HAUS4	-1.18935	3.86336	-7.42873	2.99e-05	0.00133783	2.80142	HAUS4	down
ALDH3A2	-1.1152	2.24118	-7.42228	3.02e-05	0.00134424	2.79404	ALDH3A2	down
ADCY1	-1.44399	3.81912	-7.41449	3.04e-05	0.00135159	2.78511	ADCY1	down
RASA1	-1.74907	7.05405	-7.41138	3.05e-05	0.00135159	2.78154	RASA1	down
SYNM	-0.898411	3.53814	-7.41103	3.05e-05	0.00135159	2.78114	SYNM	down
GCH1	2.45074	4.18456	7.40584	3.07e-05	0.00135623	2.77519	GCH1	up
COQ8A	-1.63698	6.05037	-7.40184	3.09e-05	0.00135762	2.77059	COQ8A	down
MT2A	3.14735	5.00766	7.40074	3.09e-05	0.00135762	2.76933	MT2A	up
GALC	-1.08507	4.91981	-7.39207	3.12e-05	0.00136757	2.75938	GALC	down
SURF1	-1.04153	5.65133	-7.3883	3.13e-05	0.00137002	2.75504	SURF1	down
TP53BP2	0.933063	6.91941	7.38632	3.14e-05	0.00137002	2.75276	TP53BP2	up
DPP3	-0.640423	5.90201	-7.38291	3.15e-05	0.00137207	2.74884	DPP3	down
TBC1D10A	1.2578	1.93443	7.36835	3.2e-05	0.0013906	2.73209	TBC1D10A	up
ZNF8	-0.273814	2.12926	-7.36644	3.21e-05	0.0013906	2.72988	ZNF8	no
ETV5	-2.00813	5.72033	-7.36468	3.22e-05	0.0013906	2.72785	ETV5	down
SUMF1	-0.901407	3.57392	-7.36137	3.23e-05	0.00139105	2.72403	SUMF1	down
CASP6	-1.41976	2.47887	-7.36032	3.23e-05	0.00139105	2.72283	CASP6	down
ABCB9	-1.42504	2.45931	-7.35685	3.24e-05	0.00139327	2.71883	ABCB9	down
CDK5R1	-1.80284	3.45925	-7.35176	3.26e-05	0.00139805	2.71295	CDK5R1	down
TECPR1	-0.884166	3.85521	-7.34599	3.28e-05	0.0014039	2.70629	TECPR1	down
ITGA4	-1.09947	4.90549	-7.34028	3.3e-05	0.00140891	2.6997	ITGA4	down
OPRL1	-1.40538	1.66678	-7.33726	3.32e-05	0.00140891	2.6962	OPRL1	down
PHLDA3	-1.168	5.05791	-7.33078	3.34e-05	0.00140891	2.68871	PHLDA3	down
SLC25A11	-0.485191	5.5716	-7.3293	3.34e-05	0.00140891	2.687	SLC25A11	no
PPM1E	-1.41302	2.67687	-7.32849	3.35e-05	0.00140891	2.68606	PPM1E	down
UBE2E2	0.720163	6.28141	7.32848	3.35e-05	0.00140891	2.68605	UBE2E2	up
MSRB1	-1.32345	5.11204	-7.32611	3.36e-05	0.00140891	2.68331	MSRB1	down
TMEM37	-1.90246	1.54256	-7.32564	3.36e-05	0.00140891	2.68276	TMEM37	down
PCDHAC2	-1.06638	1.58189	-7.32485	3.36e-05	0.00140891	2.68185	PCDHAC2	down
DGKQ	-0.958553	4.88702	-7.32199	3.37e-05	0.00141031	2.67854	DGKQ	down
PEBP1	-0.693904	7.39662	-7.31588	3.4e-05	0.00141686	2.67146	PEBP1	down
MCUB	-1.55	4.42732	-7.30011	3.46e-05	0.00143893	2.65317	MCUB	down
TMEM144	-0.894468	1.90771	-7.29198	3.49e-05	0.00144892	2.64373	TMEM144	down
SMIM4	-1.32052	4.38169	-7.28836	3.5e-05	0.00145164	2.63953	SMIM4	down
CDAN1	-0.750372	3.56602	-7.2858	3.51e-05	0.00145264	2.63656	CDAN1	down
ARL11	-0.95553	4.62494	-7.27865	3.54e-05	0.00146116	2.62824	ARL11	down
TRMT1L	-0.583448	5.1956	-7.27315	3.56e-05	0.00146703	2.62184	TRMT1L	down
FZD7	-1.10773	4.25139	-7.27034	3.57e-05	0.0014685	2.61856	FZD7	down
SNRNP25	-1.12019	4.62906	-7.26622	3.59e-05	0.0014716	2.61377	SNRNP25	down
RDX	1.06091	5.12002	7.26462	3.6e-05	0.0014716	2.61191	RDX	up
EVI2A	-1.01855	6.06573	-7.2575	3.62e-05	0.00147724	2.60361	EVI2A	down
ERLIN2	-0.939353	6.84054	-7.2574	3.63e-05	0.00147724	2.60349	ERLIN2	down
ISCA2	-0.986624	4.2305	-7.25294	3.64e-05	0.00147897	2.59829	ISCA2	down
ETFBKMT	-0.67422	1.17147	-7.25192	3.65e-05	0.00147897	2.5971	ETFBKMT	down
COL18A1	-1.09284	3.02472	-7.24979	3.66e-05	0.00147897	2.59461	COL18A1	down
CCND2	-0.323244	0.236687	-7.24878	3.66e-05	0.00147897	2.59344	CCND2	no
PGBD1	-0.849758	1.34717	-7.23865	3.7e-05	0.00149277	2.58161	PGBD1	down
TOR1AIP1	-0.47005	6.66312	-7.22784	3.75e-05	0.00150787	2.56897	TOR1AIP1	no
COX11	-0.703366	2.85363	-7.22124	3.78e-05	0.00151593	2.56125	COX11	down
CYBC1	-0.834312	5.20533	-7.2048	3.85e-05	0.0015411	2.542	CYBC1	down
RAD9A	-0.802564	3.64477	-7.1867	3.93e-05	0.00156968	2.52075	RAD9A	down
NUB1	1.07119	5.99799	7.18322	3.94e-05	0.00157217	2.51666	NUB1	up
PAXX	-0.695801	6.47665	-7.1816	3.95e-05	0.00157217	2.51476	PAXX	down
BMT2	1.09885	4.12128	7.17035	4e-05	0.00158797	2.50153	BMT2	up
AGBL5	-0.67915	3.46025	-7.16909	4.01e-05	0.00158797	2.50005	AGBL5	down
HK3	-2.73012	3.06578	-7.1667	4.02e-05	0.00158813	2.49724	HK3	down
IFNGR1	-1.34195	8.47486	-7.16534	4.02e-05	0.00158813	2.49563	IFNGR1	down
GLB1	-0.675854	6.37727	-7.16244	4.04e-05	0.00159007	2.49222	GLB1	down
SCAMP2	-0.85674	7.44349	-7.15958	4.05e-05	0.00159195	2.48884	SCAMP2	down
VPS45	-0.78538	4.4389	-7.15526	4.07e-05	0.00159648	2.48376	VPS45	down
COMMD4	-0.795271	3.58303	-7.15132	4.09e-05	0.00160033	2.47912	COMMD4	down
LINC02898	-2.78397	2.73407	-7.14192	4.13e-05	0.00161422	2.46802	LINC02898	down
RGS16	3.08651	9.72609	7.13924	4.14e-05	0.00161583	2.46486	RGS16	up
SNED1	-0.50069	0.433494	-7.13628	4.16e-05	0.00161797	2.46136	SNED1	down
KIAA2013	-0.920916	5.41339	-7.13242	4.18e-05	0.00162176	2.45681	KIAA2013	down
RPS6KB2	-0.493726	5.15215	-7.12728	4.2e-05	0.00162508	2.45073	RPS6KB2	no
PTGIR	2.52575	3.74038	7.12705	4.2e-05	0.00162508	2.45046	PTGIR	up
IRAG2	-2.03029	4.78466	-7.11263	4.27e-05	0.00164868	2.4334	IRAG2	down
PRMT7	-0.714703	2.57006	-7.10579	4.3e-05	0.00165601	2.4253	PRMT7	down
HENMT1	-0.96896	4.69968	-7.10519	4.31e-05	0.00165601	2.42459	HENMT1	down
CAMK2G	-1.54586	2.94005	-7.09447	4.36e-05	0.00167305	2.41187	CAMK2G	down
RMDN1	-0.629062	5.1642	-7.09105	4.38e-05	0.00167622	2.40781	RMDN1	down
MAN1C1	-2.24684	3.572	-7.08642	4.4e-05	0.00168173	2.40232	MAN1C1	down
SCCPDH	-0.797811	5.8743	-7.08449	4.41e-05	0.00168208	2.40002	SCCPDH	down
CLTA	-0.730805	8.09333	-7.07907	4.44e-05	0.00168916	2.39359	CLTA	down
LYPLAL1	-0.889457	5.47402	-7.06394	4.52e-05	0.00171525	2.3756	LYPLAL1	down
RNF8	-0.458275	4.19934	-7.05879	4.54e-05	0.00171826	2.36947	RNF8	no
CPNE2	-1.47502	6.78952	-7.05808	4.55e-05	0.00171826	2.36862	CPNE2	down
GALNT2	-0.964999	6.80579	-7.05721	4.55e-05	0.00171826	2.36758	GALNT2	down
MYO7B	-0.250639	0.180756	-7.05434	4.57e-05	0.00172052	2.36416	MYO7B	no
PDGFB	1.60406	1.66854	7.04912	4.59e-05	0.0017258	2.35794	PDGFB	up
CAP1	-0.712079	13.6445	-7.04822	4.6e-05	0.0017258	2.35687	CAP1	down
CCL5	1.48464	10.9906	7.04436	4.62e-05	0.00173005	2.35227	CCL5	up
TAB1	-1.03461	5.13609	-7.03908	4.65e-05	0.00173716	2.34597	TAB1	down
NOD1	-0.754214	2.0416	-7.02834	4.7e-05	0.00175044	2.33314	NOD1	down
RGS19	-1.18261	6.79552	-7.02803	4.71e-05	0.00175044	2.33278	RGS19	down
ATP10D	-1.0555	4.31702	-7.02456	4.72e-05	0.00175044	2.32862	ATP10D	down
SNX18	-1.27056	4.81448	-7.02219	4.74e-05	0.00175044	2.32579	SNX18	down
CEACAM21	-1.59888	2.2215	-7.02162	4.74e-05	0.00175044	2.3251	CEACAM21	down
OXLD1	-0.758559	5.54524	-7.01752	4.76e-05	0.00175044	2.32021	OXLD1	down
PEF1	-0.506524	6.29602	-7.01679	4.77e-05	0.00175044	2.31933	PEF1	down
P2RX7	2.25266	4.33344	7.01656	4.77e-05	0.00175044	2.31906	P2RX7	up
LPXN	0.689636	8.64697	7.01566	4.77e-05	0.00175044	2.31798	LPXN	up
RIN3	1.4249	3.66608	7.01556	4.77e-05	0.00175044	2.31786	RIN3	up
RTCA	-0.499379	6.71486	-7.01123	4.8e-05	0.00175581	2.31268	RTCA	no
PSMD10	-0.449713	5.57564	-7.00791	4.82e-05	0.00175917	2.3087	PSMD10	no
WIPI2	-0.574101	5.33068	-7.00566	4.83e-05	0.00176036	2.306	WIPI2	down
TMC7	-1.43289	1.64182	-7.00085	4.86e-05	0.00176677	2.30024	TMC7	down
TCIM	0.768907	0.349503	6.99138	4.91e-05	0.00178277	2.2889	TCIM	up
MARCKS	2.40709	6.84861	6.98808	4.93e-05	0.00178573	2.28493	MARCKS	up
COPS7B	-0.62521	4.76685	-6.98665	4.94e-05	0.00178573	2.28322	COPS7B	down
MSR1	-1.72518	8.16007	-6.98337	4.95e-05	0.0017891	2.27928	MSR1	down
NAPRT	-1.56199	6.27937	-6.97843	4.98e-05	0.00179551	2.27334	NAPRT	down
HPS6	-1.39472	5.41427	-6.97478	5e-05	0.00179551	2.26896	HPS6	down
HPF1	-0.889221	3.86725	-6.97473	5e-05	0.00179551	2.26891	HPF1	down
SERPINE2	3.25963	6.47055	6.97334	5.01e-05	0.00179551	2.26724	SERPINE2	up
RTN4IP1	-0.981621	2.97111	-6.97205	5.02e-05	0.00179551	2.26568	RTN4IP1	down
GIMAP6	-2.05402	5.13284	-6.97049	5.03e-05	0.00179551	2.26381	GIMAP6	down
TACC3	-1.15337	3.96315	-6.96483	5.06e-05	0.00180165	2.257	TACC3	down
PCDH1	-1.20222	1.64335	-6.96431	5.07e-05	0.00180165	2.25637	PCDH1	down
PARP1	-1.12973	6.84078	-6.95038	5.15e-05	0.00182755	2.23961	PARP1	down
LYSMD4	-0.745792	2.91537	-6.93659	5.23e-05	0.00185151	2.22297	LYSMD4	down
GFI1	-2.12011	3.71796	-6.93566	5.24e-05	0.00185151	2.22185	GFI1	down
PMVK	-1.19503	6.34156	-6.93435	5.24e-05	0.00185151	2.22028	PMVK	down
FAM135B	-1.33902	1.74148	-6.93046	5.27e-05	0.00185645	2.21558	FAM135B	down
STK26	2.29076	6.08598	6.92838	5.28e-05	0.00185751	2.21306	STK26	up
SPECC1	-1.32244	1.79775	-6.9223	5.32e-05	0.00186638	2.20572	SPECC1	down
SLC9A6	-0.716582	3.51484	-6.9211	5.33e-05	0.00186638	2.20427	SLC9A6	down
PTPN22	-1.16021	1.26445	-6.91953	5.34e-05	0.00186638	2.20237	PTPN22	down
OSBPL3	-1.37381	5.33867	-6.90793	5.41e-05	0.00188829	2.18833	OSBPL3	down
NECAB3	-0.860743	3.2926	-6.90431	5.43e-05	0.00189279	2.18395	NECAB3	down
RASGEF1B	2.01908	4.71563	6.89448	5.49e-05	0.0019111	2.17205	RASGEF1B	up
CCL3	4.10572	8.95243	6.8902	5.52e-05	0.00191717	2.16685	CCL3	up
LPCAT2	-1.13664	4.98453	-6.88623	5.55e-05	0.00192256	2.16204	LPCAT2	down
EBF1	1.98343	3.57683	6.87982	5.59e-05	0.00193093	2.15427	EBF1	up
PPP1R13B	-0.943918	3.23957	-6.87939	5.59e-05	0.00193093	2.15375	PPP1R13B	down
SLC19A1	-1.06699	2.73699	-6.87619	5.61e-05	0.00193465	2.14986	SLC19A1	down
TTL	-0.72307	4.55689	-6.86933	5.66e-05	0.00194225	2.14153	TTL	down
VANGL1	-1.32683	3.51758	-6.86909	5.66e-05	0.00194225	2.14124	VANGL1	down
DBN1	-1.77478	5.82872	-6.86622	5.68e-05	0.00194225	2.13774	DBN1	down
NUAK2	-1.42608	2.13361	-6.86531	5.68e-05	0.00194225	2.13664	NUAK2	down
DLX3	-3.28285	4.34392	-6.86513	5.69e-05	0.00194225	2.13641	DLX3	down
TSPAN17	-1.08422	5.31509	-6.86234	5.7e-05	0.00194511	2.13302	TSPAN17	down
ACE	-1.37676	1.8889	-6.85608	5.75e-05	0.0019559	2.12541	ACE	down
RNF168	-0.979902	3.77942	-6.85031	5.78e-05	0.00196566	2.11838	RNF168	down
FIS1	-0.479143	7.17811	-6.84528	5.82e-05	0.00197375	2.11225	FIS1	no
FBXO4	-1.0819	4.16249	-6.83957	5.86e-05	0.00198347	2.10529	FBXO4	down
CDS1	-1.00239	2.5556	-6.83604	5.88e-05	0.00198815	2.10099	CDS1	down
IL12RB1	-1.0578	2.89359	-6.83321	5.9e-05	0.00198865	2.09754	IL12RB1	down
RPGR	0.879488	3.74988	6.83281	5.9e-05	0.00198865	2.09705	RPGR	up
NLK	-0.57929	4.95642	-6.81939	6e-05	0.00201666	2.08067	NLK	down
TMED4	-0.469101	6.56129	-6.81261	6.05e-05	0.00202921	2.07238	TMED4	no
WHAMM	-0.69	4.74887	-6.80363	6.11e-05	0.00204716	2.06139	WHAMM	down
TNFAIP8	1.86744	6.0376	6.79958	6.14e-05	0.00205334	2.05643	TNFAIP8	up
EXD2	-0.894972	3.2864	-6.79262	6.19e-05	0.00206661	2.04791	EXD2	down
PTPRN2	-1.36097	4.27496	-6.78876	6.22e-05	0.00207029	2.04318	PTPRN2	down
BCL9L	1.70528	4.95581	6.78814	6.22e-05	0.00207029	2.04241	BCL9L	up
DPEP1	-0.986847	1.10179	-6.78491	6.25e-05	0.00207451	2.03845	DPEP1	down
NLRP3	1.04361	7.87339	6.78345	6.26e-05	0.00207451	2.03667	NLRP3	up
DLL4	4.42202	4.34224	6.77363	6.33e-05	0.00209504	2.02461	DLL4	up
KLHDC8B	-2.04382	2.78462	-6.77046	6.35e-05	0.00209569	2.02072	KLHDC8B	down
UBL4A	-0.685686	6.23562	-6.77043	6.35e-05	0.00209569	2.02068	UBL4A	down
NR4A1	1.94134	1.18644	6.76601	6.39e-05	0.00210007	2.01526	NR4A1	up
NAV2	1.11391	0.933234	6.76573	6.39e-05	0.00210007	2.01491	NAV2	up
GPRASP2	-0.852338	2.66057	-6.76363	6.41e-05	0.00210167	2.01232	GPRASP2	down
OSBPL10	-0.295895	0.278542	-6.76205	6.42e-05	0.00210198	2.01038	OSBPL10	no
PRADC1	-1.19293	4.19121	-6.75823	6.45e-05	0.00210749	2.00569	PRADC1	down
NCAPD2	-0.628421	3.97916	-6.75693	6.46e-05	0.00210749	2.00408	NCAPD2	down
CAT	-1.32255	6.15532	-6.75423	6.48e-05	0.00211062	2.00076	CAT	down
HMGCL	-0.809604	4.71544	-6.74885	6.52e-05	0.00212046	1.99414	HMGCL	down
NFATC3	-1.01544	5.19453	-6.74543	6.55e-05	0.00212362	1.98993	NFATC3	down
TCF12	-1.52162	6.57616	-6.74436	6.55e-05	0.00212362	1.98861	TCF12	down
FAM220A	-0.743144	4.42237	-6.74136	6.58e-05	0.00212362	1.98492	FAM220A	down
IRF4	0.688392	0.405602	6.74112	6.58e-05	0.00212362	1.98462	IRF4	up
DOCK8-AS1	-1.25014	1.40924	-6.74041	6.58e-05	0.00212362	1.98374	DOCK8-AS1	down
HCAR3	2.11618	1.43389	6.73834	6.6e-05	0.00212523	1.98119	HCAR3	up
ISG20	1.65702	3.33283	6.73471	6.63e-05	0.00213077	1.97672	ISG20	up
NEURL3	1.02775	0.746305	6.73254	6.65e-05	0.00213267	1.97404	NEURL3	up
ESYT1	-1.30978	7.13692	-6.729	6.67e-05	0.00213803	1.96967	ESYT1	down
ZYX	-1.11306	10.1737	-6.72692	6.69e-05	0.00213913	1.96711	ZYX	down
MITF	-1.26091	4.61825	-6.72573	6.7e-05	0.00213913	1.96564	MITF	down
DNASE1	-0.82198	3.14734	-6.72233	6.73e-05	0.00214363	1.96144	DNASE1	down
ZDHHC2	-1.09734	4.27214	-6.72114	6.74e-05	0.00214363	1.95997	ZDHHC2	down
FASTK	-0.588025	5.9455	-6.71707	6.77e-05	0.00215042	1.95495	FASTK	down
PLEKHJ1	-1.03479	4.55292	-6.71414	6.79e-05	0.00215163	1.95132	PLEKHJ1	down
SPPL2B	-0.880424	4.33503	-6.71379	6.8e-05	0.00215163	1.95089	SPPL2B	down
AHR	1.19297	5.3041	6.70993	6.83e-05	0.00215329	1.94612	AHR	up
HHEX	-1.93536	4.27707	-6.70918	6.83e-05	0.00215329	1.9452	HHEX	down
HCN4	0.729693	0.343492	6.70882	6.84e-05	0.00215329	1.94475	HCN4	up
CPQ	-0.521133	6.16022	-6.70756	6.85e-05	0.00215329	1.94319	CPQ	down
SULT1A1	-1.30746	2.51767	-6.70144	6.9e-05	0.00216542	1.93562	SULT1A1	down
SERAC1	-0.680192	2.30599	-6.68956	6.99e-05	0.00219265	1.92091	SERAC1	down
PPP1R3D	-0.587353	3.77198	-6.68435	7.04e-05	0.00220091	1.91446	PPP1R3D	down
WNT6	-1.4478	2.94542	-6.68364	7.04e-05	0.00220091	1.91357	WNT6	down
SLC35F6	-0.867699	5.03302	-6.67535	7.11e-05	0.00221233	1.90329	SLC35F6	down
GPR137B	1.24328	6.44852	6.67514	7.12e-05	0.00221233	1.90302	GPR137B	up
CLDN1	2.3157	2.25443	6.67449	7.12e-05	0.00221233	1.90223	CLDN1	up
DGLUCY	-0.90789	4.63613	-6.67381	7.13e-05	0.00221233	1.90138	DGLUCY	down
CAVIN4	1.05956	1.85552	6.66652	7.19e-05	0.00222803	1.89232	CAVIN4	up
NFE2L2	1.3801	5.94046	6.65799	7.26e-05	0.00224718	1.88172	NFE2L2	up
KAT2B	-0.743686	4.06557	-6.65623	7.28e-05	0.00224826	1.87953	KAT2B	down
DGKZ	-1.0343	5.44543	-6.654	7.3e-05	0.00224849	1.87676	DGKZ	down
PHKA2	-0.664844	2.61051	-6.65343	7.3e-05	0.00224849	1.87606	PHKA2	down
SORL1	-2.10346	4.64966	-6.64623	7.37e-05	0.00226298	1.86709	SORL1	down
VHL	0.834392	6.16606	6.64536	7.37e-05	0.00226298	1.86601	VHL	up
ESS2	-0.578839	3.97351	-6.64226	7.4e-05	0.00226461	1.86215	ESS2	down
INPP5D	-1.51776	6.69733	-6.64206	7.4e-05	0.00226461	1.86191	INPP5D	down
MAN2A2	-1.04398	4.2382	-6.63721	7.45e-05	0.00227415	1.85586	MAN2A2	down
LDHD	-1.28352	0.936641	-6.63385	7.48e-05	0.00227654	1.85167	LDHD	down
ABHD10	-1.2392	4.52712	-6.63366	7.48e-05	0.00227654	1.85143	ABHD10	down
PCDH17	1.32541	0.958297	6.62962	7.51e-05	0.00228357	1.8464	PCDH17	up
NR4A3	2.70504	2.92574	6.62842	7.52e-05	0.00228357	1.8449	NR4A3	up
MAGEF1	-1.17326	5.05597	-6.62081	7.59e-05	0.0022999	1.8354	MAGEF1	down
KLHL4	-1.61802	2.50702	-6.61982	7.6e-05	0.0022999	1.83417	KLHL4	down
MBOAT1	-1.22343	2.49831	-6.61448	7.65e-05	0.00230914	1.8275	MBOAT1	down
RTF2	-0.651166	6.2264	-6.61383	7.66e-05	0.00230914	1.82669	RTF2	down
BHLHE40	2.01715	7.86813	6.61062	7.69e-05	0.00231421	1.82268	BHLHE40	up
PPIB	-0.434179	9.0377	-6.60937	7.7e-05	0.00231421	1.82111	PPIB	no
CCDC96	-1.26381	2.04086	-6.60714	7.72e-05	0.0023151	1.81833	CCDC96	down
TMEM86A	-1.76267	4.94892	-6.60642	7.73e-05	0.0023151	1.81743	TMEM86A	down
PPA2	-0.658765	4.73065	-6.60063	7.78e-05	0.00232759	1.81019	PPA2	down
RNF207	-0.421043	0.484107	-6.59899	7.79e-05	0.00232851	1.80814	RNF207	no
PCMTD2	-0.96776	4.30988	-6.58607	7.92e-05	0.00236128	1.79196	PCMTD2	down
HCST	-1.03164	7.80161	-6.58302	7.95e-05	0.00236543	1.78814	HCST	down
SUSD1	-0.605057	4.21211	-6.58202	7.96e-05	0.00236543	1.78688	SUSD1	down
NUDT6	-0.845621	1.16398	-6.57858	7.99e-05	0.0023675	1.78257	NUDT6	down
TMEM129	-1.22388	4.48467	-6.57855	7.99e-05	0.0023675	1.78253	TMEM129	down
RTTN	-0.583957	1.17068	-6.57741	8e-05	0.0023675	1.7811	RTTN	down
PHKA1	-0.989115	1.37197	-6.57521	8.02e-05	0.00237008	1.77835	PHKA1	down
MAMLD1	1.79998	3.25877	6.57301	8.04e-05	0.00237268	1.77559	MAMLD1	up
GPSM2	-0.493717	0.932525	-6.56915	8.08e-05	0.00238008	1.77073	GPSM2	no
RASSF5	1.20887	6.88598	6.56269	8.14e-05	0.00239498	1.76263	RASSF5	up
NUP210	-1.75166	5.26717	-6.55992	8.17e-05	0.00239929	1.75915	NUP210	down
ZMIZ2	0.836286	6.4743	6.55523	8.22e-05	0.00240595	1.75325	ZMIZ2	up
SEMA3G	-1.76601	1.76211	-6.55507	8.22e-05	0.00240595	1.75305	SEMA3G	down
B3GALNT1	-1.74322	2.48819	-6.55326	8.24e-05	0.00240751	1.75078	B3GALNT1	down
CD70	1.65658	5.00914	6.54511	8.32e-05	0.0024272	1.74053	CD70	up
SLC46A1	-1.06608	2.45102	-6.54398	8.33e-05	0.0024272	1.7391	SLC46A1	down
NSMCE1	-0.977982	5.68723	-6.53996	8.37e-05	0.00243529	1.73405	NSMCE1	down
TRIM58	-1.754	3.80104	-6.53808	8.39e-05	0.00243644	1.73168	TRIM58	down
C1GALT1	-0.751542	3.30661	-6.53705	8.4e-05	0.00243644	1.73037	C1GALT1	down
HOXA10	-1.15081	3.63003	-6.53545	8.42e-05	0.00243745	1.72836	HOXA10	down
DENND5A	1.70012	4.64757	6.52835	8.49e-05	0.00245475	1.71941	DENND5A	up
NANOS1	1.84498	1.95098	6.51846	8.59e-05	0.00248029	1.70693	NANOS1	up
SRPK2	-0.629806	3.4734	-6.5173	8.6e-05	0.00248029	1.70547	SRPK2	down
ATP2B3	-0.844571	0.945392	-6.51345	8.64e-05	0.00248713	1.70061	ATP2B3	down
TMEM53	-1.51475	2.46908	-6.51253	8.65e-05	0.00248713	1.69945	TMEM53	down
NOL4L	1.1754	3.15341	6.50854	8.69e-05	0.00249542	1.69441	NOL4L	up
ZNF280A	-2.34354	2.51196	-6.50288	8.75e-05	0.00250884	1.68726	ZNF280A	down
TDRKH	-0.795935	1.54715	-6.49965	8.79e-05	0.00251493	1.68317	TDRKH	down
CCDC121	-1.0119	1.25888	-6.49725	8.81e-05	0.0025157	1.68013	CCDC121	down
C1orf127	-1.50301	1.73265	-6.4968	8.82e-05	0.0025157	1.67957	C1orf127	down
ELK3	-0.924713	5.50338	-6.49569	8.83e-05	0.0025157	1.67816	ELK3	down
NDUFS2	-0.993846	6.65637	-6.49016	8.89e-05	0.00252888	1.67116	NDUFS2	down
GIMAP5	1.03151	4.48428	6.48382	8.96e-05	0.0025443	1.66314	GIMAP5	up
PDK4	-1.79645	1.07273	-6.48257	8.97e-05	0.0025443	1.66156	PDK4	down
USP4	-0.859874	6.37798	-6.48148	8.99e-05	0.0025443	1.66017	USP4	down
AK1	-0.952654	3.20445	-6.47774	9.03e-05	0.00255212	1.65543	AK1	down
SLC45A3	-1.34759	6.1818	-6.47397	9.07e-05	0.00256005	1.65065	SLC45A3	down
ZNF516	-1.12993	5.29452	-6.46712	9.14e-05	0.00257767	1.64196	ZNF516	down
GRAMD4	-1.14867	6.80501	-6.46474	9.17e-05	0.00258133	1.63894	GRAMD4	down
SLC22A18	-1.28959	4.57032	-6.46311	9.19e-05	0.00258266	1.63687	SLC22A18	down
UBA7	-1.10755	6.29366	-6.45688	9.26e-05	0.0025978	1.62896	UBA7	down
GOT1	-0.968198	3.87615	-6.45589	9.27e-05	0.0025978	1.62771	GOT1	down
NISCH	-1.32159	6.12651	-6.44975	9.34e-05	0.00261351	1.61989	NISCH	down
PRCP	-1.01749	3.08769	-6.44555	9.39e-05	0.00261442	1.61455	PRCP	down
SLC2A8	-1.06141	2.17157	-6.44538	9.39e-05	0.00261442	1.61434	SLC2A8	down
TYSND1	-1.40047	2.07721	-6.44523	9.39e-05	0.00261442	1.61415	TYSND1	down
ST8SIA5	-2.12315	2.34433	-6.44352	9.41e-05	0.00261442	1.61198	ST8SIA5	down
PRDM2	1.01789	5.25956	6.4425	9.42e-05	0.00261442	1.61067	PRDM2	up
GLCCI1	-1.35244	3.9057	-6.44227	9.43e-05	0.00261442	1.61038	GLCCI1	down
LPIN2	-0.897014	5.02292	-6.43753	9.48e-05	0.00262266	1.60435	LPIN2	down
ZKSCAN3	-0.707612	1.24459	-6.43726	9.48e-05	0.00262266	1.60401	ZKSCAN3	down
CYSLTR1	-2.29365	4.42077	-6.43515	9.51e-05	0.00262266	1.60132	CYSLTR1	down
MYO5A	-0.750566	3.5037	-6.43447	9.52e-05	0.00262266	1.60046	MYO5A	down
PRR5L	-2.73187	3.95498	-6.43375	9.52e-05	0.00262266	1.59954	PRR5L	down
SEMA4D	-0.848044	2.42466	-6.42814	9.59e-05	0.00263691	1.59239	SEMA4D	down
GDPD1	-1.49406	1.74585	-6.4253	9.62e-05	0.00264228	1.58876	GDPD1	down
MYZAP	-1.53167	1.79826	-6.41767	9.71e-05	0.00266321	1.57904	MYZAP	down
SGSH	-1.30729	4.4623	-6.41575	9.74e-05	0.00266565	1.57659	SGSH	down
ADAM15	-1.32425	5.96163	-6.41186	9.78e-05	0.00267454	1.57162	ADAM15	down
AP5S1	-0.68516	2.01056	-6.40942	9.81e-05	0.00267506	1.56851	AP5S1	down
SNAPC1	1.48535	4.48885	6.40936	9.81e-05	0.00267506	1.56843	SNAPC1	up
TEX2	-1.37528	6.09111	-6.39739	9.96e-05	0.00271074	1.55313	TEX2	down
USP40	-0.586597	4.6613	-6.39249	0.000100175	0.00272257	1.54687	USP40	down
PTPRK	2.10249	5.30907	6.39093	0.000100367	0.00272257	1.54487	PTPRK	up
DCHS1	-1.0854	2.81346	-6.39035	0.000100439	0.00272257	1.54413	DCHS1	down
NBPF19	1.31509	1.65376	6.38192	0.000101485	0.00274702	1.53334	NBPF19	up
EPHB6	-1.44393	2.12688	-6.37949	0.000101787	0.0027492	1.53023	EPHB6	down
PDE7B	-1.32337	1.49886	-6.37896	0.000101854	0.0027492	1.52955	PDE7B	down
TMCO4	-1.06058	3.24014	-6.37561	0.000102275	0.00275665	1.52525	TMCO4	down
TGFBR2	-1.12927	5.73949	-6.36775	0.000103268	0.00277948	1.51518	TGFBR2	down
CHMP6	-0.691557	5.38973	-6.36406	0.000103739	0.0027882	1.51045	CHMP6	down
SLC22A16	-1.29161	4.50212	-6.35911	0.000104374	0.0027975	1.50409	SLC22A16	down
MTMR10	-0.643275	4.71918	-6.35907	0.000104379	0.0027975	1.50404	MTMR10	down
SLAMF6	-1.80923	2.88677	-6.35462	0.000104952	0.00280891	1.49833	SLAMF6	down
DCAF12L2	-0.820798	1.19226	-6.34811	0.000105799	0.0028276	1.48995	DCAF12L2	down
STAT4	3.25497	2.32227	6.34332	0.000106426	0.00284036	1.4838	STAT4	up
TNIP3	2.23525	1.28461	6.33917	0.000106972	0.00284851	1.47847	TNIP3	up
ARL2	-0.950658	4.45546	-6.33873	0.000107031	0.00284851	1.4779	ARL2	down
SMIM8	-0.515492	1.48097	-6.33508	0.000107514	0.00285549	1.4732	SMIM8	down
CAPS	-0.980316	3.41124	-6.33449	0.000107593	0.00285549	1.47244	CAPS	down
C22orf39	-0.57344	3.12797	-6.32986	0.00010821	0.00286786	1.46648	C22orf39	down
IL12B	1.44685	0.711381	6.32733	0.000108549	0.00287285	1.46321	IL12B	up
ADAMTS13	-0.703279	1.73635	-6.31544	0.000110157	0.00291137	1.44789	ADAMTS13	down
PDE8A	1.15471	4.09037	6.31241	0.00011057	0.00291823	1.44399	PDE8A	up
EHHADH	-1.02799	2.39045	-6.30925	0.000111005	0.00292564	1.4399	EHHADH	down
NRP2	2.68658	4.90781	6.30611	0.000111437	0.00293296	1.43585	NRP2	up
TREM2	-2.01913	9.98273	-6.30406	0.00011172	0.00293362	1.43321	TREM2	down
TSEN54	-0.684656	4.13945	-6.3037	0.00011177	0.00293362	1.43274	TSEN54	down
ETS2	1.3756	5.53283	6.29907	0.000112413	0.00294274	1.42676	ETS2	up
NXPH3	-0.833676	0.723425	-6.29897	0.000112427	0.00294274	1.42663	NXPH3	down
LMO1	-1.6081	1.69999	-6.29012	0.000113669	0.00296528	1.41518	LMO1	down
TAF11	-0.504775	5.24318	-6.28967	0.000113732	0.00296528	1.41461	TAF11	down
DENND1B	-1.1711	3.54322	-6.28851	0.000113897	0.00296528	1.4131	DENND1B	down
MED22	-0.337023	4.79453	-6.2884	0.000113911	0.00296528	1.41296	MED22	no
PTGES2	-0.518784	4.58012	-6.28007	0.000115096	0.00299202	1.40218	PTGES2	down
PUS10	-1.12046	3.37372	-6.27801	0.000115391	0.00299271	1.39951	PUS10	down
RMND5A	-0.874998	5.0272	-6.27769	0.000115437	0.00299271	1.39909	RMND5A	down
NFKB2	1.72487	6.9333	6.27063	0.000116454	0.00301496	1.38995	NFKB2	up
EPHA1	-0.676636	0.421335	-6.26797	0.000116839	0.00302084	1.38651	EPHA1	down
HINT2	-1.42678	3.67473	-6.26531	0.000117228	0.00302677	1.38305	HINT2	down
SSNA1	-0.771702	7.20976	-6.26213	0.000117692	0.00303465	1.37892	SSNA1	down
GEM	1.4544	8.11973	6.25894	0.00011816	0.00304145	1.37479	GEM	up
GUCD1	-0.525772	6.87534	-6.25815	0.000118276	0.00304145	1.37377	GUCD1	down
PIAS2	-0.861834	2.59743	-6.25679	0.000118478	0.00304253	1.37199	PIAS2	down
TST	-1.66244	3.88903	-6.25423	0.000118855	0.00304483	1.36868	TST	down
ATP6V0E2	-1.19368	2.20685	-6.25312	0.000119019	0.00304483	1.36724	ATP6V0E2	down
BLNK	-0.35567	0.245111	-6.25212	0.000119168	0.00304483	1.36594	BLNK	no
NR1D1	1.20254	2.488	6.25186	0.000119207	0.00304483	1.36559	NR1D1	up
UBE3B	-0.386775	4.73237	-6.24895	0.00011964	0.00304599	1.36181	UBE3B	no
TBCC	-0.527941	5.96751	-6.24849	0.000119709	0.00304599	1.36122	TBCC	down
RSPO3	0.982935	0.603041	6.24812	0.000119763	0.00304599	1.36074	RSPO3	up
SPATA5L1	0.884344	5.51053	6.24725	0.000119893	0.00304599	1.35961	SPATA5L1	up
SPRY2	-1.26891	8.41449	-6.24051	0.000120906	0.00306762	1.35084	SPRY2	down
METTL25B	-0.94688	5.13959	-6.23746	0.000121366	0.00307519	1.34689	METTL25B	down
IL32	1.6551	1.60976	6.23606	0.000121578	0.00307648	1.34506	IL32	up
FZD5	-0.747378	2.2892	-6.2328	0.000122074	0.00308493	1.34082	FZD5	down
KBTBD3	-0.787307	1.12724	-6.23115	0.000122326	0.0030872	1.33867	KBTBD3	down
CD164	-1.23977	9.50794	-6.23003	0.000122498	0.00308743	1.33721	CD164	down
ARHGAP6	-1.42082	2.26242	-6.2178	0.000124384	0.00313081	1.32128	ARHGAP6	down
PTPRC	-0.631324	6.78465	-6.20604	0.000126227	0.00317016	1.30594	PTPRC	down
PRAG1	-1.54068	5.7534	-6.20571	0.00012628	0.00317016	1.3055	PRAG1	down
EID1	-0.574857	8.59543	-6.20215	0.000126844	0.00317544	1.30086	EID1	down
ZNF48	-0.785486	2.32152	-6.20172	0.000126912	0.00317544	1.3003	ZNF48	down
TM6SF1	-1.41478	4.37029	-6.20057	0.000127094	0.00317544	1.2988	TM6SF1	down
PIGQ	-1.07588	4.11561	-6.20017	0.000127158	0.00317544	1.29828	PIGQ	down
TTC39B	-1.0903	4.50886	-6.19907	0.000127333	0.00317565	1.29684	TTC39B	down
CITED2	-1.02725	9.0447	-6.19678	0.0001277	0.00318063	1.29385	CITED2	down
LETMD1	-0.855231	4.56552	-6.19135	0.000128572	0.00319817	1.28675	LETMD1	down
ABHD18	-0.485876	2.75174	-6.18791	0.000129128	0.00320464	1.28225	ABHD18	no
MYG1	-1.11182	5.48921	-6.18765	0.000129169	0.00320464	1.28192	MYG1	down
CLEC4E	2.42304	1.13147	6.18648	0.000129359	0.00320517	1.28039	CLEC4E	up
COPS7A	-0.475462	6.32221	-6.18142	0.000130183	0.0032142	1.27377	COPS7A	no
ABTB2	3.35235	4.34767	6.18137	0.000130192	0.0032142	1.27369	ABTB2	up
HOMER2	-1.3671	2.47471	-6.18113	0.00013023	0.0032142	1.27339	HOMER2	down
UBL7	-0.726318	6.22454	-6.17986	0.000130439	0.00321519	1.27172	UBL7	down
CACNB4	-1.50814	1.56782	-6.17674	0.000130951	0.00322363	1.26763	CACNB4	down
PLD4	-1.43979	4.78966	-6.1698	0.000132098	0.00324765	1.25854	PLD4	down
ZNF517	-0.734023	2.26779	-6.1646	0.000132963	0.00326053	1.25174	ZNF517	down
EFNB1	-1.39284	4.56409	-6.16459	0.000132964	0.00326053	1.25173	EFNB1	down
C11orf21	-1.89155	4.38562	-6.16253	0.00013331	0.00326481	1.24902	C11orf21	down
MPV17	-0.224744	5.67549	-6.15995	0.000133743	0.00326905	1.24564	MPV17	no
EVI2B	-1.09116	7.93543	-6.15878	0.00013394	0.00326905	1.2441	EVI2B	down
VWA8	-0.863782	3.78178	-6.15843	0.000133998	0.00326905	1.24365	VWA8	down
MOGS	-0.631566	6.52074	-6.15729	0.000134191	0.00326955	1.24215	MOGS	down
RBM42	-0.679768	6.66358	-6.14989	0.000135447	0.00329593	1.23244	RBM42	down
MRPL9	-0.445242	6.8986	-6.14445	0.000136377	0.00331147	1.2253	MRPL9	no
USP46	-0.558951	2.85504	-6.14313	0.000136606	0.00331147	1.22355	USP46	down
TBC1D29P	-2.0306	1.84095	-6.14312	0.000136608	0.00331147	1.22354	TBC1D29P	down
ABCF1	0.607635	6.38461	6.13585	0.000137864	0.0033298	1.21399	ABCF1	up
IFIH1	0.938867	5.99594	6.13545	0.000137934	0.0033298	1.21346	IFIH1	up
ASB8	-0.883183	3.9998	-6.13477	0.000138053	0.0033298	1.21256	ASB8	down
PCGF5	1.27526	4.4854	6.13471	0.000138064	0.0033298	1.21248	PCGF5	up
WDR27	-0.864818	3.68679	-6.13296	0.000138368	0.00333291	1.21019	WDR27	down
PTGES3L	-0.94462	2.87164	-6.13193	0.000138548	0.00333303	1.20883	PTGES3L	down
PKIB	-1.31562	5.50888	-6.13006	0.000138874	0.00333338	1.20638	PKIB	down
TMEM183A	-0.401864	4.58705	-6.12961	0.000138953	0.00333338	1.20578	TMEM183A	no
RADIL	-0.852033	1.15495	-6.12885	0.000139088	0.00333338	1.20477	RADIL	down
CCS	-0.891816	4.77547	-6.12607	0.000139577	0.00334089	1.20111	CCS	down
RPS6KL1	-1.39873	2.3748	-6.1238	0.000139977	0.00334627	1.19813	RPS6KL1	down
PVR	1.33321	5.94467	6.11756	0.000141085	0.00336846	1.18991	PVR	up
NMUR1	-2.06995	2.29168	-6.11559	0.000141435	0.00336846	1.18732	NMUR1	down
OXA1L	-0.472687	7.22532	-6.11559	0.000141437	0.00336846	1.18731	OXA1L	no
ICMT	-0.847462	5.57786	-6.11035	0.000142375	0.00338657	1.18041	ICMT	down
HES6	-1.86422	3.1562	-6.10573	0.00014321	0.00339809	1.17431	HES6	down
ARSD	-0.787356	5.00869	-6.10427	0.000143476	0.00339809	1.17238	ARSD	down
CCDC51	-0.739249	4.03527	-6.10308	0.000143691	0.00339809	1.17082	CCDC51	down
SSPOP	-0.706017	1.38175	-6.10192	0.000143902	0.00339809	1.16929	SSPOP	down
FKBP5	2.11476	4.5582	6.10167	0.000143947	0.00339809	1.16896	FKBP5	up
CXCR2	-1.66239	1.35726	-6.10098	0.000144073	0.00339809	1.16805	CXCR2	down
CORO1B	-1.19052	6.7233	-6.10078	0.00014411	0.00339809	1.16779	CORO1B	down
PEX26	-0.63885	4.10763	-6.09725	0.000144756	0.00340638	1.16312	PEX26	down
SUCNR1	-2.28449	2.42869	-6.09643	0.000144906	0.00340638	1.16204	SUCNR1	down
LYRM4	1.0076	3.88532	6.09592	0.000144998	0.00340638	1.16137	LYRM4	up
LAMP3	4.71402	2.57599	6.08981	0.000146125	0.0034257	1.1533	LAMP3	up
MSH2	-0.957022	2.81818	-6.08951	0.00014618	0.0034257	1.1529	MSH2	down
KLC1	-0.375941	3.39314	-6.08533	0.000146957	0.00343967	1.14738	KLC1	no
ARHGAP12	-1.2073	4.20939	-6.0839	0.000147224	0.00344168	1.14548	ARHGAP12	down
VPS11	-0.507921	6.1711	-6.08178	0.000147621	0.00344673	1.14268	VPS11	down
SLC35B2	-0.653631	6.05815	-6.07239	0.00014939	0.00348374	1.13026	SLC35B2	down
ARSA	-0.892829	6.03025	-6.06885	0.000150062	0.00349514	1.12557	ARSA	down
FAM20C	-1.27207	7.92907	-6.06608	0.000150591	0.00350317	1.1219	FAM20C	down
CASD1	-0.66015	2.82195	-6.06388	0.000151012	0.00350869	1.11899	CASD1	down
FCGR1B	-1.64985	2.95053	-6.06025	0.00015171	0.0035206	1.11418	FCGR1B	down
NSD1	-0.844075	4.44011	-6.05915	0.000151923	0.00352124	1.11272	NSD1	down
PLEKHA2	-1.49475	6.27694	-6.05577	0.000152578	0.00352893	1.10823	PLEKHA2	down
FOSL2	1.38426	7.19784	6.05552	0.000152625	0.00352893	1.1079	FOSL2	up
TCAIM	-0.891212	3.39576	-6.05376	0.000152968	0.00353257	1.10556	TCAIM	down
HS3ST3A1	1.9066	3.6057	6.0467	0.000154348	0.00355759	1.0962	HS3ST3A1	up
RAB8B	0.698137	6.67778	6.04593	0.000154499	0.00355759	1.09518	RAB8B	up
LRRK2	-0.954547	1.10915	-6.04535	0.000154613	0.00355759	1.09441	LRRK2	down
SNAP29	-0.671286	5.44266	-6.0404	0.000155591	0.00357578	1.08783	SNAP29	down
MGME1	-0.983984	4.35061	-6.03674	0.000156318	0.00358815	1.08297	MGME1	down
PPP3CC	1.33983	5.83877	6.03453	0.000156759	0.00359393	1.08003	PPP3CC	up
ZNF521	-1.25085	3.80963	-6.0325	0.000157165	0.0035989	1.07733	ZNF521	down
MNDA	-1.51371	4.2604	-6.02959	0.000157749	0.0036046	1.07347	MNDA	down
AIFM1	-0.659091	3.76331	-6.0291	0.000157848	0.0036046	1.07281	AIFM1	down
APBB1	-1.52582	1.94788	-6.02844	0.000157982	0.0036046	1.07193	APBB1	down
PYGL	-0.82402	6.55665	-6.027	0.000158271	0.00360687	1.07002	PYGL	down
CPT1A	-0.931416	4.9739	-6.02516	0.000158643	0.00361103	1.06757	CPT1A	down
MTX2	-0.622917	5.55269	-6.02384	0.000158911	0.00361282	1.06581	MTX2	down
SHISA4	-1.25772	5.25482	-6.02213	0.000159257	0.00361635	1.06354	SHISA4	down
TRIM36	1.47956	3.92132	6.0159	0.00016053	0.00364091	1.05523	TRIM36	up
DUSP1	2.52138	6.59203	6.01408	0.000160903	0.00364119	1.05281	DUSP1	up
CXCL11	1.48694	2.65297	6.01315	0.000161094	0.00364119	1.05157	CXCL11	up
SEPTIN9	-0.566764	6.62533	-6.01244	0.00016124	0.00364119	1.05063	SEPTIN9	down
BUD23	-0.397816	4.78911	-6.01211	0.000161308	0.00364119	1.05019	BUD23	no
LCLAT1	-1.04385	2.86764	-6.00929	0.000161889	0.00364999	1.04644	LCLAT1	down
STAMBPL1	-0.481781	0.582117	-6.00763	0.000162234	0.00365343	1.04422	STAMBPL1	no
JTB	-0.791768	8.49708	-6.00587	0.000162599	0.00365731	1.04188	JTB	down
AKNA	-1.33419	5.72368	-6.00352	0.000163088	0.003664	1.03874	AKNA	down
ADCY9	-1.49047	4.44711	-6.00055	0.00016371	0.00367362	1.03477	ADCY9	down
CBFA2T3	-1.21645	3.15133	-5.99306	0.000165286	0.00370463	1.02478	CBFA2T3	down
BRF1	-0.679636	3.41251	-5.98926	0.000166091	0.00371828	1.01971	BRF1	down
SCRN1	-1.64807	2.52333	-5.98296	0.000167436	0.003744	1.01129	SCRN1	down
OSM	2.25272	3.88596	5.97466	0.000169229	0.00377964	1.00019	OSM	up
SCYL3	-0.482418	4.05051	-5.97297	0.000169594	0.00378336	0.997934	SCYL3	no
SLC43A1	-1.17716	4.79442	-5.96828	0.000170618	0.00380175	0.991653	SLC43A1	down
RPA1	-0.895316	4.50923	-5.96634	0.000171043	0.00380676	0.98906	RPA1	down
METTL17	-0.666395	5.68741	-5.96278	0.000171826	0.00381935	0.984292	METTL17	down
PIK3R5	1.1606	6.39647	5.96178	0.000172048	0.00381935	0.982947	PIK3R5	up
PPIE	-0.578827	6.04614	-5.96104	0.000172211	0.00381935	0.981959	PPIE	down
DNAAF8	-0.316439	0.608993	-5.95833	0.000172811	0.0038282	0.978328	DNAAF8	no
NICN1	-1.06818	3.27189	-5.9543	0.000173708	0.00384359	0.972929	NICN1	down
TUBA1B	-1.07859	7.14666	-5.94975	0.000174728	0.00386166	0.966823	TUBA1B	down
PSTPIP2	2.03604	2.36239	5.94885	0.00017493	0.00386166	0.965613	PSTPIP2	up
C7orf50	-1.16523	4.76644	-5.94673	0.000175407	0.00386713	0.962776	C7orf50	down
TNFAIP2	3.46139	7.31832	5.94528	0.000175735	0.00386713	0.960825	TNFAIP2	up
SEPHS2	-0.745665	8.38057	-5.94505	0.000175788	0.00386713	0.960513	SEPHS2	down
MRC2	-0.918308	7.22891	-5.9418	0.000176524	0.00387149	0.956154	MRC2	down
DDOST	-0.585304	9.27238	-5.94153	0.000176586	0.00387149	0.955785	DDOST	down
PRKAR2B	-0.858385	2.133	-5.94148	0.000176596	0.00387149	0.955725	PRKAR2B	down
ZBTB34	-0.579929	4.97721	-5.93906	0.000177147	0.00387909	0.952476	ZBTB34	down
MIF4GD	-1.46387	3.51568	-5.93132	0.000178922	0.00391346	0.942073	MIF4GD	down
NTHL1	-1.09489	3.52454	-5.9256	0.000180245	0.00393786	0.934389	NTHL1	down
NSL1	-0.834219	2.74073	-5.91716	0.000182218	0.00397317	0.923028	NSL1	down
NCALD	-1.0461	0.986717	-5.9169	0.000182278	0.00397317	0.922683	NCALD	down
PCM1	-1.96953	7.46817	-5.91305	0.000183186	0.00398472	0.9175	PCM1	down
ZNF503	-1.23609	2.44025	-5.91288	0.000183227	0.00398472	0.917265	ZNF503	down
SLC45A4	-0.786842	3.18207	-5.90559	0.000184959	0.00401779	0.907452	SLC45A4	down
PDE4DIP	0.579166	1.41473	5.90345	0.00018547	0.00402064	0.904571	PDE4DIP	up
TMEM241	-0.504821	1.93778	-5.90264	0.000185665	0.00402064	0.903474	TMEM241	down
ARHGAP24	1.55812	1.44438	5.90239	0.000185724	0.00402064	0.903143	ARHGAP24	up
NGEF	-1.10595	2.69336	-5.90134	0.000185978	0.00402156	0.90172	NGEF	down
ZNF789	-0.954397	3.71657	-5.89846	0.000186672	0.00403198	0.897833	ZNF789	down
FRMD7	1.53784	0.799301	5.89098	0.000188484	0.00406652	0.887751	FRMD7	up
JPT1	-0.819804	5.23781	-5.88767	0.000189294	0.00407936	0.883278	JPT1	down
STUB1	-0.627083	6.65428	-5.88343	0.000190337	0.0040972	0.877544	STUB1	down
ABHD11	-0.953006	3.74502	-5.88062	0.000191029	0.00410744	0.87376	ABHD11	down
ITGAM	-1.45146	7.9485	-5.87921	0.000191378	0.00411031	0.871851	ITGAM	down
KCNAB2	-0.920036	7.11019	-5.87501	0.000192423	0.00412547	0.866172	KCNAB2	down
DTD1	-0.439504	3.31962	-5.87463	0.000192518	0.00412547	0.865658	DTD1	no
FARS2	-0.654654	2.15097	-5.8639	0.000195216	0.00417858	0.851136	FARS2	down
CCDC149	-1.19416	3.7366	-5.86199	0.0001957	0.00418424	0.848551	CCDC149	down
ARPIN	-1.06934	1.55217	-5.86074	0.000196018	0.00418633	0.846857	ARPIN	down
KIAA1143	-0.584517	2.9857	-5.85804	0.000196706	0.00419631	0.843201	KIAA1143	down
TMEM19	-0.849247	2.70727	-5.855	0.000197483	0.00420819	0.839084	TMEM19	down
PLK3	1.61919	6.86252	5.85374	0.000197805	0.00421033	0.837385	PLK3	up
ZNF519	-0.278277	0.439324	-5.85163	0.00019835	0.0042172	0.834517	ZNF519	no
FUT10	-0.618271	3.06813	-5.84881	0.000199076	0.00422792	0.830704	FUT10	down
GCC1	-0.485292	5.00678	-5.84455	0.000200181	0.00424665	0.824926	GCC1	no
SCARB1	-1.32398	6.16532	-5.84186	0.000200882	0.00425678	0.821278	SCARB1	down
PARP4	-0.591799	5.78953	-5.84036	0.000201276	0.00426039	0.819233	PARP4	down
KCNJ2	-2.00504	4.24627	-5.83887	0.000201667	0.00426391	0.81721	KCNJ2	down
FITM2	-0.577314	3.25064	-5.83782	0.000201942	0.00426498	0.815789	FITM2	down
SLC9A3R1	-1.45501	4.117	-5.83489	0.000202713	0.00427264	0.811809	SLC9A3R1	down
SFXN2	-0.730452	1.62136	-5.83474	0.000202753	0.00427264	0.811604	SFXN2	down
ANKRD12	0.803835	4.97289	5.83046	0.000203885	0.00429172	0.805797	ANKRD12	up
MAP10	-1.07336	3.37453	-5.82747	0.00020468	0.0043037	0.801736	MAP10	down
SPAST	-0.479009	3.2912	-5.82515	0.000205298	0.00431007	0.798586	SPAST	no
PIP4K2A	-1.10519	6.18282	-5.82404	0.000205595	0.00431007	0.797079	PIP4K2A	down
QPCT	1.40745	4.42321	5.82373	0.00020568	0.00431007	0.79665	QPCT	up
PCDHB5	-1.08487	1.99313	-5.82295	0.000205889	0.00431007	0.79559	PCDHB5	down
NKX3-1	1.8735	2.04913	5.81911	0.000206922	0.00432695	0.790364	NKX3-1	up
CYB561	-0.673424	2.80429	-5.81347	0.000208448	0.00434961	0.782698	CYB561	down
NOXRED1	-0.612088	1.18805	-5.8125	0.000208711	0.00434961	0.78138	NOXRED1	down
DAPK1	-1.35035	4.82413	-5.81243	0.000208731	0.00434961	0.781283	DAPK1	down
PYROXD2	-2.47297	2.98563	-5.81174	0.00020892	0.00434961	0.780337	PYROXD2	down
SAP30L	-0.804942	3.6146	-5.81005	0.00020938	0.00435116	0.778043	SAP30L	down
KIF20A	-0.927547	2.25375	-5.80979	0.000209452	0.00435116	0.777684	KIF20A	down
MRFAP1	-0.460778	8.3008	-5.805	0.000210763	0.00437063	0.77117	MRFAP1	no
IDNK	-1.3027	3.48436	-5.80469	0.000210848	0.00437063	0.770749	IDNK	down
RPP25	-1.29342	5.78137	-5.80283	0.000211362	0.00437265	0.76821	RPP25	down
ELOVL1	-0.603269	9.4277	-5.80197	0.0002116	0.00437265	0.767038	ELOVL1	down
NOXA1	-1.7437	3.09265	-5.80159	0.000211704	0.00437265	0.766525	NOXA1	down
HDHD3	-1.64627	3.50662	-5.80016	0.0002121	0.00437265	0.76457	HDHD3	down
RARG	-1.24589	5.93942	-5.79981	0.000212197	0.00437265	0.764095	RARG	down
RNF26	-0.650142	6.3305	-5.79769	0.000212786	0.00437265	0.761203	RNF26	down
ALDH5A1	-1.32044	2.40829	-5.79751	0.000212835	0.00437265	0.760965	ALDH5A1	down
PIGR	-2.03155	4.30335	-5.79723	0.000212915	0.00437265	0.760571	PIGR	down
KANK2	-1.22135	5.193	-5.79687	0.000213014	0.00437265	0.760084	KANK2	down
TKFC	-0.689641	2.64292	-5.79336	0.000213993	0.004388	0.755302	TKFC	down
DNMT1	-0.824563	6.19811	-5.79132	0.000214563	0.00439096	0.752525	DNMT1	down
GPM6B	-0.598649	0.541997	-5.7912	0.000214599	0.00439096	0.752351	GPM6B	down
TNIP2	1.0622	6.18247	5.78609	0.000216037	0.00441564	0.745381	TNIP2	up
ABI2	-0.484631	3.77159	-5.78472	0.000216423	0.00441879	0.743516	ABI2	no
FGL2	-0.647372	0.952976	-5.78364	0.000216729	0.0044203	0.742042	FGL2	down
TOR1A	-0.436494	6.30494	-5.77862	0.000218157	0.00444364	0.735189	TOR1A	no
CD180	-1.51264	4.38772	-5.77798	0.000218341	0.00444364	0.734309	CD180	down
SPTAN1	-0.597509	5.9553	-5.77598	0.000218914	0.00445054	0.731575	SPTAN1	down
EDNRA	-1.68513	1.84389	-5.77483	0.000219243	0.00445085	0.730004	EDNRA	down
TRPM8	-2.02308	4.74447	-5.7743	0.000219396	0.00445085	0.729276	TRPM8	down
CRYBB1	-1.6217	4.92233	-5.77328	0.000219689	0.00445203	0.727886	CRYBB1	down
GBGT1	-1.04045	3.76429	-5.77204	0.000220046	0.00445453	0.726189	GBGT1	down
BPGM	-0.567866	4.09894	-5.76905	0.000220908	0.00446723	0.722108	BPGM	down
CLIP4	-0.407527	1.76623	-5.76615	0.000221749	0.00447523	0.718146	CLIP4	no
HSD17B11	-1.0353	6.36304	-5.76607	0.000221774	0.00447523	0.718027	HSD17B11	down
HS3ST3B1	2.08865	5.24758	5.76525	0.000222013	0.0044753	0.716904	HS3ST3B1	up
MLLT6	1.42965	5.62079	5.76256	0.000222797	0.00448249	0.713223	MLLT6	up
CLIC6	1.11485	3.61438	5.76221	0.0002229	0.00448249	0.712743	CLIC6	up
MAP3K1	-1.10688	4.76456	-5.7616	0.000223076	0.00448249	0.711918	MAP3K1	down
SLC46A3	-1.31423	1.61931	-5.75921	0.000223778	0.00449184	0.70864	SLC46A3	down
CRACDL	-0.80178	0.900952	-5.7577	0.00022422	0.00449597	0.706582	CRACDL	down
TSSC4	-0.82054	5.24617	-5.75434	0.00022521	0.00451107	0.701983	TSSC4	down
PTPN12	0.66481	8.6067	5.75291	0.000225635	0.00451483	0.700017	PTPN12	up
MIEF2	-1.18828	1.91336	-5.74354	0.000228428	0.00456592	0.687176	MIEF2	down
CCDC92	-0.696256	4.461	-5.74195	0.000228905	0.0045668	0.684997	CCDC92	down
UPK3B	0.804836	0.763866	5.74179	0.000228952	0.0045668	0.684785	UPK3B	up
NOP9	-0.517938	5.85837	-5.73876	0.000229867	0.00457651	0.680624	NOP9	down
EFHC1	-0.599272	1.65011	-5.73858	0.00022992	0.00457651	0.680381	EFHC1	down
PITHD1	-0.562294	5.82874	-5.73652	0.000230543	0.00458084	0.677557	PITHD1	down
SCP2	-0.769047	5.8822	-5.73559	0.000230827	0.00458084	0.676271	SCP2	down
STING1	-1.64971	5.24845	-5.73548	0.00023086	0.00458084	0.676125	STING1	down
PPP2R5A	-0.890068	6.63005	-5.7342	0.000231248	0.00458167	0.674371	PPP2R5A	down
NUBP2	-0.510951	4.6053	-5.73376	0.000231383	0.00458167	0.673761	NUBP2	down
CXCL6	1.78335	2.44863	5.73139	0.000232105	0.00458986	0.670512	CXCL6	up
EXO5	-0.75809	7.58781	-5.73026	0.000232451	0.00458986	0.668955	EXO5	down
FPGT	-0.73904	3.38338	-5.73003	0.00023252	0.00458986	0.668645	FPGT	down
SPATA7	-0.797868	2.12581	-5.7282	0.00023308	0.00459615	0.666133	SPATA7	down
MUS81	-0.705112	5.46618	-5.72714	0.000233406	0.0045978	0.664677	MUS81	down
TFAP2A	1.62249	3.35773	5.72453	0.00023421	0.00460888	0.661087	TFAP2A	up
ABCC6	-1.32301	4.50325	-5.72326	0.000234602	0.00461181	0.659343	ABCC6	down
PKD1L1	-0.71572	0.934087	-5.72099	0.000235302	0.00462081	0.656232	PKD1L1	down
TMCC1	-0.492798	3.09117	-5.72006	0.000235591	0.00462094	0.654953	TMCC1	no
LANCL1	-0.665346	2.85277	-5.71882	0.000235978	0.00462094	0.653241	LANCL1	down
NRROS	-1.54137	7.82285	-5.71862	0.000236038	0.00462094	0.652975	NRROS	down
MASTL	0.561815	4.18588	5.71601	0.000236853	0.00463214	0.649377	MASTL	up
RASGRP3	-1.37811	3.48985	-5.71098	0.000238426	0.00465382	0.642468	RASGRP3	down
WWP2	-0.521374	5.26131	-5.7109	0.000238451	0.00465382	0.64236	WWP2	down
RELL2	-1.35163	5.68643	-5.70567	0.000240101	0.00467123	0.635162	RELL2	down
ELL2	0.946712	5.97853	5.70525	0.000240235	0.00467123	0.634579	ELL2	up
SLFN12	-1.27365	2.08845	-5.70483	0.000240369	0.00467123	0.633996	SLFN12	down
CRIM1	2.53266	3.83825	5.70455	0.000240458	0.00467123	0.633611	CRIM1	up
PHACTR3	-2.4903	2.90237	-5.70393	0.000240652	0.00467123	0.632769	PHACTR3	down
PLCL1	1.27842	1.50572	5.70342	0.000240815	0.00467123	0.632061	PLCL1	up
ABCA2	-0.985404	4.96454	-5.69989	0.00024194	0.00468634	0.627197	ABCA2	down
GPR65	-1.15154	4.86482	-5.69943	0.000242087	0.00468634	0.626564	GPR65	down
IRAK3	0.838626	4.30332	5.69487	0.000243546	0.0047098	0.620292	IRAK3	up
TRMT2B	-0.86557	3.70886	-5.69217	0.000244416	0.00472183	0.616569	TRMT2B	down
SLC2A6	1.98363	6.52344	5.69058	0.000244931	0.00472696	0.614376	SLC2A6	up
MDH1	-0.976994	7.3495	-5.68968	0.000245222	0.00472779	0.613135	MDH1	down
COX6A1	-0.824202	5.50986	-5.68785	0.000245818	0.00473282	0.610603	COX6A1	down
SERHL2	-0.932014	1.18243	-5.68665	0.000246206	0.00473282	0.608954	SERHL2	down
MB21D2	0.912245	0.76983	5.68628	0.000246327	0.00473282	0.608442	MB21D2	up
N4BP3	2.14309	3.17141	5.68505	0.000246728	0.00473282	0.606746	N4BP3	up
SLC38A10	-0.732746	6.05919	-5.68282	0.000247455	0.00473282	0.603675	SLC38A10	down
FSCN1	-0.815344	8.78703	-5.68235	0.00024761	0.00473282	0.60302	FSCN1	down
GRK2	-1.03097	6.83987	-5.68214	0.000247679	0.00473282	0.602731	GRK2	down
PDE5A	0.9279	0.623562	5.68212	0.000247684	0.00473282	0.602707	PDE5A	up
ARSB	-0.519995	4.86355	-5.68201	0.000247721	0.00473282	0.602551	ARSB	down
GIPC3	-0.817326	5.72799	-5.68115	0.000248001	0.00473342	0.601373	GIPC3	down
SLC7A8	-3.096	5.91209	-5.67767	0.000249145	0.00475048	0.59657	SLC7A8	down
CATSPER1	-1.08591	3.81918	-5.67618	0.000249639	0.00475393	0.594503	CATSPER1	down
GAK	-0.445708	5.60864	-5.67561	0.000249825	0.00475393	0.593724	GAK	no
MGAT4C	1.44008	0.703498	5.67099	0.00025136	0.00477835	0.587332	MGAT4C	up
CD274	1.90317	1.66805	5.66346	0.000253877	0.00482139	0.576932	CD274	up
OSBPL1A	-0.879982	3.74969	-5.65866	0.000255497	0.00484177	0.570295	OSBPL1A	down
CPSF1	-0.593642	6.32911	-5.65836	0.000255597	0.00484177	0.569886	CPSF1	down
SLC35D2	-0.797377	4.13173	-5.65802	0.000255714	0.00484177	0.569408	SLC35D2	down
TTC8	-0.756841	2.73814	-5.64649	0.000259656	0.00491152	0.553443	TTC8	down
COX8A	-0.694165	9.36933	-5.64543	0.000260019	0.00491351	0.551983	COX8A	down
NFKB1	2.04765	5.2321	5.64418	0.000260452	0.00491412	0.550247	NFKB1	up
SLC8A1	-1.49979	3.82638	-5.64372	0.000260611	0.00491412	0.549608	SLC8A1	down
IFT52	-0.599679	4.70974	-5.6431	0.000260826	0.00491412	0.548749	IFT52	down
GALT	-1.12419	3.99704	-5.6386	0.000262388	0.00493866	0.542516	GALT	down
NT5DC2	-1.76865	6.51224	-5.63745	0.000262789	0.00494131	0.540924	NT5DC2	down
ELF2	-0.670088	3.15423	-5.63324	0.000264262	0.00495425	0.53509	ELF2	down
RSAD1	-0.801061	4.85236	-5.63302	0.000264339	0.00495425	0.534785	RSAD1	down
TICAM1	0.627466	6.40181	5.63151	0.000264872	0.00495425	0.532684	TICAM1	up
PRICKLE1	-1.31846	1.85092	-5.63125	0.000264962	0.00495425	0.532327	PRICKLE1	down
DTX2	0.771467	3.89267	5.63121	0.000264978	0.00495425	0.532267	DTX2	up
NCEH1	-1.50239	4.04681	-5.63103	0.000265039	0.00495425	0.532025	NCEH1	down
CHIC1	-0.502247	2.0863	-5.62806	0.000266087	0.00496896	0.527907	CHIC1	down
PAQR4	-1.47789	5.39176	-5.62606	0.000266799	0.00497737	0.525118	PAQR4	down
WTAP	1.64183	6.38341	5.62387	0.000267574	0.00498694	0.52209	WTAP	up
ANK3	-0.806247	0.752683	-5.62257	0.000268038	0.00499069	0.520282	ANK3	down
PNPLA8	0.427128	4.83247	5.61679	0.000270109	0.00502435	0.512248	PNPLA8	no
ELMO2	-0.764667	6.84773	-5.6103	0.000272453	0.005063	0.503228	ELMO2	down
NFS1	-0.460729	3.52328	-5.60632	0.000273899	0.0050849	0.497705	NFS1	no
GTSE1	-0.77331	2.93821	-5.60439	0.000274605	0.00508926	0.495019	GTSE1	down
GALE	-0.942054	4.0564	-5.60366	0.000274875	0.00508926	0.493992	GALE	down
ZBTB1	0.842509	5.81698	5.60322	0.000275033	0.00508926	0.493392	ZBTB1	up
SPINT1	-1.30027	5.33989	-5.60276	0.000275204	0.00508926	0.492745	SPINT1	down
MET	2.14933	3.90551	5.59813	0.000276909	0.00511359	0.486296	MET	up
KIAA0319L	-0.622835	4.07098	-5.59732	0.000277208	0.00511359	0.48517	KIAA0319L	down
LPCAT4	-1.1415	4.68673	-5.597	0.000277325	0.00511359	0.484729	LPCAT4	down
MIGA2	-0.992359	3.87988	-5.59554	0.000277867	0.00511862	0.482691	MIGA2	down
DENND2B	-1.07336	1.5033	-5.59317	0.000278747	0.00512775	0.479393	DENND2B	down
COL24A1	0.520101	0.974662	5.59275	0.000278902	0.00512775	0.478814	COL24A1	up
NEMP1	1.34198	6.77896	5.5916	0.000279329	0.00513064	0.477216	NEMP1	up
ARPC5	-0.778169	7.24593	-5.58952	0.000280109	0.00514001	0.474305	ARPC5	down
MLC1	-1.38316	2.73081	-5.58667	0.000281176	0.00515462	0.470336	MLC1	down
AATK	-0.849527	1.24252	-5.58563	0.000281564	0.00515676	0.468898	AATK	down
SLIT1	-0.690886	0.602729	-5.58265	0.000282688	0.00516708	0.464737	SLIT1	down
TXN2	-0.574051	7.7368	-5.58209	0.0002829	0.00516708	0.463958	TXN2	down
ITGB7	-1.47334	9.06061	-5.58198	0.000282942	0.00516708	0.463803	ITGB7	down
PPCDC	-1.01104	3.76814	-5.5786	0.000284221	0.00518547	0.459094	PPCDC	down
LBHD1	-0.714388	3.61568	-5.57419	0.000285903	0.00521115	0.452937	LBHD1	down
ASB13	-1.17763	3.49022	-5.57197	0.000286751	0.00522161	0.449845	ASB13	down
ZNF76	-0.343253	5.16309	-5.56122	0.000290906	0.0052922	0.434831	ZNF76	no
PYGB	-1.15245	7.30072	-5.55601	0.000292945	0.0053228	0.427537	PYGB	down
TCF7L1	1.23288	1.44119	5.55429	0.000293619	0.0053228	0.425142	TCF7L1	up
GAS7	-1.40363	5.47758	-5.55424	0.00029364	0.0053228	0.425065	GAS7	down
HSDL2	-0.777488	4.84215	-5.55354	0.000293916	0.0053228	0.424084	HSDL2	down
ARHGAP17	-0.621963	4.75097	-5.55336	0.000293986	0.0053228	0.423835	ARHGAP17	down
LRRC57	-0.447673	3.47719	-5.55208	0.000294491	0.00532471	0.422044	LRRC57	no
ZNF446	-0.714916	2.60683	-5.55167	0.000294651	0.00532471	0.421478	ZNF446	down
DRAM1	2.64869	4.54283	5.54972	0.000295425	0.00533363	0.41874	DRAM1	up
HPSE	-1.28121	3.53133	-5.54619	0.000296825	0.00534951	0.413805	HPSE	down
MAFF	1.38477	5.77526	5.54598	0.000296908	0.00534951	0.413513	MAFF	up
SAE1	-0.553358	6.12592	-5.54532	0.000297173	0.00534951	0.412583	SAE1	down
TTC7A	-1.60408	5.1665	-5.54445	0.000297517	0.00534951	0.411376	TTC7A	down
COQ5	-0.592711	5.17945	-5.54397	0.00029771	0.00534951	0.410697	COQ5	down
ZYG11B	-0.821355	4.29343	-5.5422	0.000298415	0.00535712	0.408228	ZYG11B	down
VPS39	-0.471352	5.84964	-5.54134	0.000298762	0.00535828	0.407017	VPS39	no
TMEM250	-0.843936	6.69508	-5.53796	0.000300119	0.00537755	0.402287	TMEM250	down
CD244	-1.6599	3.20785	-5.53526	0.00030121	0.00539029	0.398498	CD244	down
THYN1	-1.35955	4.91806	-5.53432	0.00030159	0.00539029	0.397183	THYN1	down
MYO10	2.23219	6.13778	5.5341	0.00030168	0.00539029	0.396873	MYO10	up
P3H4	-1.10536	1.2369	-5.52966	0.000303484	0.00541426	0.390647	P3H4	down
ARHGEF39	-0.805227	1.53467	-5.5294	0.00030359	0.00541426	0.390283	ARHGEF39	down
NUP133	-0.495118	5.86183	-5.5224	0.00030646	0.00545861	0.380465	NUP133	no
B4GALNT3	-1.05411	3.03531	-5.52193	0.000306651	0.00545861	0.379815	B4GALNT3	down
ITPKB	-1.98804	5.57171	-5.51973	0.00030756	0.00546576	0.376723	ITPKB	down
MRPL12	-1.09046	5.02707	-5.51937	0.000307709	0.00546576	0.376218	MRPL12	down
MYL5	-0.629693	4.09761	-5.5184	0.000308112	0.00546576	0.374852	MYL5	down
CDCA2	-0.936418	3.28986	-5.51818	0.000308201	0.00546576	0.37455	CDCA2	down
PFKFB2	-1.20545	1.66974	-5.51645	0.00030892	0.00547341	0.372118	PFKFB2	down
MAPKAPK3	-1.2211	7.22059	-5.51337	0.000310201	0.005491	0.367799	MAPKAPK3	down
CYLD	0.679654	4.66454	5.51016	0.000311544	0.00550964	0.363291	CYLD	up
TRIM54	-1.09665	3.07554	-5.50581	0.000313376	0.00553689	0.357171	TRIM54	down
JADE1	-1.03043	3.20067	-5.50192	0.000315021	0.00555669	0.351708	JADE1	down
RBM38	-0.672128	5.81484	-5.50178	0.000315081	0.00555669	0.351509	RBM38	down
SGTB	0.750686	5.66591	5.4987	0.000316392	0.00557465	0.347174	SGTB	up
DAGLB	-0.961758	4.09841	-5.48873	0.000320671	0.00564482	0.333152	DAGLB	down
KLHL36	-0.533324	5.03061	-5.48663	0.000321583	0.00565563	0.33019	KLHL36	down
SLC25A20	-1.676	5.71218	-5.4831	0.000323116	0.00566882	0.325226	SLC25A20	down
KCNQ3	-1.26181	3.47878	-5.48304	0.000323143	0.00566882	0.325139	KCNQ3	down
MTF2	-0.582025	5.06334	-5.48285	0.000323226	0.00566882	0.32487	MTF2	down
TFPI2	3.66381	6.80866	5.48035	0.000324318	0.00568101	0.32135	TFPI2	up
YIF1B	-1.09366	4.43766	-5.4799	0.000324518	0.00568101	0.320705	YIF1B	down
ALAD	-1.34014	5.3617	-5.47885	0.000324975	0.00568378	0.319237	ALAD	down
ICAM3	-1.13244	4.50044	-5.47737	0.000325625	0.00568992	0.317151	ICAM3	down
ANKRD13D	-0.665886	5.72651	-5.46899	0.000329337	0.0057495	0.305322	ANKRD13D	down
TACO1	-0.610133	4.90644	-5.46648	0.000330454	0.00576371	0.301788	TACO1	down
REEP5	-0.598702	6.35	-5.46301	0.000332008	0.00578552	0.29689	REEP5	down
RPS27L	-0.565259	3.80005	-5.46166	0.000332614	0.00579019	0.294988	RPS27L	down
XRCC3	-0.980946	2.94138	-5.46079	0.000333008	0.00579019	0.293752	XRCC3	down
CYP26B1	0.987227	1.07223	5.46039	0.000333189	0.00579019	0.293184	CYP26B1	up
SIMC1	-0.491033	3.34415	-5.45836	0.000334104	0.00579535	0.290323	SIMC1	no
BBLN	-1.23744	6.79664	-5.45775	0.00033438	0.00579535	0.28946	BBLN	down
PPARG	-1.64383	4.72383	-5.45771	0.0003344	0.00579535	0.289399	PPARG	down
CD300LF	-1.67606	4.00784	-5.45138	0.000337274	0.00583984	0.280467	CD300LF	down
BCL6	0.75766	8.23142	5.44511	0.000340152	0.0058771	0.271597	BCL6	up
LAMTOR4	-0.901474	6.17893	-5.44479	0.000340298	0.0058771	0.271149	LAMTOR4	down
AAAS	-0.757348	4.70972	-5.4446	0.000340386	0.0058771	0.270879	AAAS	down
PCDHGA12	-0.675751	1.99332	-5.44401	0.000340661	0.0058771	0.270036	PCDHGA12	down
FOXD1	-1.1201	4.45724	-5.43978	0.000342617	0.00590277	0.264061	FOXD1	down
APPL2	-0.776864	3.60531	-5.43946	0.000342769	0.00590277	0.263598	APPL2	down
FGD2	-1.33602	1.81046	-5.43673	0.000344039	0.00590583	0.25974	FGD2	down
SPATA13	2.00521	3.70099	5.43656	0.000344118	0.00590583	0.259498	SPATA13	up
COMMD5	-0.7026	5.19029	-5.43628	0.000344247	0.00590583	0.259107	COMMD5	down
LRPAP1	-0.717669	4.9588	-5.43565	0.000344542	0.00590583	0.258216	LRPAP1	down
PRDM1	1.19972	5.72424	5.43543	0.000344646	0.00590583	0.257899	PRDM1	up
POF1B	0.646176	0.401094	5.43508	0.00034481	0.00590583	0.257404	POF1B	up
NGF	0.996443	0.5009	5.43158	0.000346452	0.00592862	0.252446	NGF	up
STK16	-0.685109	4.4932	-5.42948	0.000347438	0.00593974	0.249478	STK16	down
IER5	0.885962	5.86923	5.42887	0.000347726	0.00593974	0.248615	IER5	up
ZNF32	-1.1649	4.95993	-5.42654	0.000348827	0.00595322	0.245313	ZNF32	down
GOT2	-0.726222	5.7375	-5.42552	0.000349312	0.00595614	0.243865	GOT2	down
PRC1	-0.768102	4.14565	-5.42142	0.000351261	0.00598401	0.238058	PRC1	down
KIAA0930	-1.12571	7.59226	-5.4187	0.000352563	0.00599612	0.234195	KIAA0930	down
PBX4	1.61105	2.99144	5.41862	0.000352602	0.00599612	0.234081	PBX4	up
PODXL	-1.79203	3.07362	-5.41705	0.000353355	0.00600356	0.231854	PODXL	down
MMP17	-1.23984	5.05339	-5.41441	0.000354624	0.00601435	0.228111	MMP17	down
JAK1	0.442729	5.27417	5.41387	0.000354887	0.00601435	0.227338	JAK1	no
CCL19	2.82562	1.63611	5.4132	0.00035521	0.00601435	0.226388	CCL19	up
PRPF6	-0.459696	7.35665	-5.41311	0.000355254	0.00601435	0.22626	PRPF6	no
TXNIP	-1.06943	9.38312	-5.41087	0.000356336	0.00602731	0.223085	TXNIP	down
TMEM101	-0.930225	5.18241	-5.40965	0.00035693	0.00603198	0.221349	TMEM101	down
EPHB3	-0.901082	1.98236	-5.40575	0.000358828	0.00605462	0.215813	EPHB3	down
COX6B1	-0.606575	8.30701	-5.4055	0.000358951	0.00605462	0.215456	COX6B1	down
POLD1	-1.20034	4.79474	-5.40494	0.000359223	0.00605462	0.214664	POLD1	down
SMUG1	-0.660524	3.78686	-5.40316	0.000360095	0.00606394	0.212133	SMUG1	down
C12orf50	0.439759	0.228482	5.39982	0.000361733	0.00608613	0.207398	C12orf50	no
ZNF581	-0.544493	4.62411	-5.39886	0.000362206	0.00608626	0.206034	ZNF581	down
SLC25A35	-0.993371	1.14514	-5.39786	0.000362699	0.00608626	0.204614	SLC25A35	down
CRYL1	-1.10169	3.97265	-5.39786	0.0003627	0.00608626	0.204611	CRYL1	down
PCDH9	0.811045	0.73524	5.39584	0.000363698	0.00609009	0.201742	PCDH9	up
PLCD1	-1.02238	1.53908	-5.39565	0.000363796	0.00609009	0.201462	PLCD1	down
CTSC	-1.40468	5.93704	-5.39546	0.000363888	0.00609009	0.201198	CTSC	down
NR2C1	-1.12795	4.14441	-5.38731	0.000367952	0.00614906	0.189608	NR2C1	down
SOX4	-0.677275	6.29377	-5.3871	0.000368058	0.00614906	0.189307	SOX4	down
ZNF697	1.01434	7.23061	5.38547	0.000368875	0.0061573	0.186992	ZNF697	up
SCARF1	1.0394	1.91292	5.38432	0.000369456	0.00616159	0.18535	SCARF1	up
PGF	-0.390384	0.425427	-5.3761	0.000373621	0.00621501	0.17365	PGF	no
PIGF	-0.754367	2.94321	-5.37604	0.00037365	0.00621501	0.17357	PIGF	down
EXTL3	-0.819157	3.78047	-5.37519	0.000374086	0.00621501	0.172353	EXTL3	down
CIB1	-0.696562	6.1624	-5.37501	0.00037418	0.00621501	0.17209	CIB1	down
PMEPA1	1.69094	2.86729	5.37479	0.000374292	0.00621501	0.171778	PMEPA1	up
CDC25C	-0.738714	1.4092	-5.37207	0.000375684	0.00623268	0.167905	CDC25C	down
SNAI2	1.14509	1.27835	5.36946	0.000377022	0.00624944	0.164192	SNAI2	up
WWC3	-0.524058	3.10118	-5.36812	0.000377715	0.00625185	0.162277	WWC3	down
RPL3	-0.454375	8.86963	-5.36791	0.000377825	0.00625185	0.161974	RPL3	no
ATP2B4	-1.63151	5.27925	-5.36262	0.000380566	0.00628953	0.15443	ATP2B4	down
PIN1	-0.928749	4.82133	-5.36224	0.000380763	0.00628953	0.153889	PIN1	down
ANKRD54	-0.350339	4.58729	-5.35955	0.000382165	0.00630631	0.150053	ANKRD54	no
ZNF16	-0.568152	3.11106	-5.35902	0.000382442	0.00630631	0.149298	ZNF16	down
CCPG1	-0.958273	3.49996	-5.35723	0.00038338	0.00631632	0.14674	CCPG1	down
PRKAR1B	-0.882284	3.6157	-5.35098	0.000386669	0.00636044	0.137825	PRKAR1B	down
ZBTB47	-0.984132	4.13164	-5.35087	0.000386727	0.00636044	0.13767	ZBTB47	down
IL6	2.31412	1.07394	5.34775	0.00038838	0.00638212	0.133217	IL6	up
OPTN	1.47369	4.91132	5.3447	0.00039001	0.00639714	0.128848	OPTN	up
NCKAP1L	-0.863237	7.95475	-5.34436	0.000390189	0.00639714	0.128369	NCKAP1L	down
CPT2	-0.788595	4.92055	-5.34334	0.000390736	0.00639714	0.126907	CPT2	down
SLC25A23	-0.734213	3.88451	-5.34276	0.000391046	0.00639714	0.126079	SLC25A23	down
FZD2	-0.886112	1.47135	-5.3426	0.00039113	0.00639714	0.125854	FZD2	down
ZDHHC18	-0.561128	4.69846	-5.34226	0.000391312	0.00639714	0.12537	ZDHHC18	down
ANXA2R	-1.76602	2.06203	-5.34071	0.000392146	0.00640417	0.123147	ANXA2R	down
TCAF1	-0.610951	1.03588	-5.34021	0.000392415	0.00640417	0.122432	TCAF1	down
LPAR6	-1.84818	6.94963	-5.33744	0.000393908	0.0064214	0.118469	LPAR6	down
ACTB	-0.706704	11.6821	-5.33647	0.000394429	0.0064214	0.117089	ACTB	down
TPBG	-0.701189	4.70035	-5.33637	0.000394483	0.0064214	0.116946	TPBG	down
MRPL16	-0.529258	5.56254	-5.33565	0.000394874	0.00642227	0.115913	MRPL16	down
HIC1	0.540741	0.540095	5.3345	0.000395494	0.00642586	0.114275	HIC1	up
TMEM150A	-0.862505	3.23559	-5.33313	0.000396237	0.00642586	0.112317	TMEM150A	down
ACAD10	-0.562426	4.02069	-5.33302	0.000396297	0.00642586	0.112159	ACAD10	down
COQ4	-0.783256	5.40943	-5.33275	0.000396445	0.00642586	0.111769	COQ4	down
PTGER4	0.82226	7.74628	5.32936	0.000398293	0.00644987	0.106917	PTGER4	up
GSTZ1	-0.484196	2.45178	-5.32879	0.000398604	0.00644987	0.106101	GSTZ1	no
APRT	-0.783131	7.28092	-5.32578	0.000400252	0.00647102	0.101796	APRT	down
KRBOX4	-0.779991	3.03361	-5.32206	0.0004023	0.00649861	0.0964712	KRBOX4	down
ULK3	-0.979689	5.67989	-5.31995	0.000403471	0.00650922	0.0934373	ULK3	down
NTSR1	-1.0044	6.95785	-5.31964	0.00040364	0.00650922	0.0929986	NTSR1	down
AKR7A2	-0.886367	5.63579	-5.31566	0.00040585	0.00653788	0.0873008	AKR7A2	down
SYTL1	-0.961466	0.726154	-5.31521	0.000406105	0.00653788	0.0866456	SYTL1	down
WIPF3	-2.0556	5.04098	-5.31446	0.000406525	0.0065391	0.0855689	WIPF3	down
LMAN2L	-0.950206	4.77909	-5.31212	0.000407829	0.00655454	0.0822261	LMAN2L	down
DUSP16	1.45769	2.23877	5.31022	0.000408898	0.00656618	0.079493	DUSP16	up
DHRS1	-1.02212	3.12959	-5.29806	0.000415792	0.00667126	0.0620462	DHRS1	down
ENAH	-1.95632	3.95743	-5.29506	0.00041751	0.00669251	0.0577432	ENAH	down
TMSB4X	-0.993237	9.28966	-5.29452	0.00041782	0.00669251	0.0569684	TMSB4X	down
DOCK10	-0.982964	7.87637	-5.29274	0.000418844	0.00670327	0.0544142	DOCK10	down
ABCB8	-0.611015	3.65171	-5.28906	0.000420975	0.00673171	0.0491196	ABCB8	down
NFE2	-0.584745	0.403955	-5.28603	0.000422735	0.00675418	0.0447646	NFE2	down
ZNF696	-0.631926	2.86623	-5.28332	0.000424316	0.00677046	0.0408693	ZNF696	down
SLC27A4	-1.28669	5.89911	-5.28306	0.000424466	0.00677046	0.0405028	SLC27A4	down
VPS26B	-0.817447	5.72588	-5.28165	0.000425293	0.00677369	0.0384698	VPS26B	down
CC2D1B	-0.471004	6.20089	-5.28071	0.000425844	0.00677369	0.037119	CC2D1B	no
FRAT1	-1.68772	2.95871	-5.28061	0.000425901	0.00677369	0.0369791	FRAT1	down
POLR2J	-0.738242	6.80871	-5.28029	0.000426092	0.00677369	0.0365109	POLR2J	down
CTBP1	-0.731052	5.20625	-5.27894	0.000426887	0.00677852	0.0345669	CTBP1	down
STK32C	-1.25443	3.68053	-5.27856	0.000427109	0.00677852	0.034025	STK32C	down
IDH1	-1.28772	5.01745	-5.27793	0.00042748	0.00677876	0.0331194	IDH1	down
PLB1	-1.53194	2.82797	-5.27498	0.000429222	0.00680072	0.028875	PLB1	down
KRT10	-0.764314	5.06148	-5.27251	0.000430686	0.0068058	0.0253221	KRT10	down
ADCK5	-1.05089	4.17299	-5.27208	0.000430943	0.0068058	0.0247002	ADCK5	down
TPRA1	0.76887	5.9979	5.27177	0.000431126	0.0068058	0.0242573	TPRA1	up
MAT2B	-0.500716	4.75757	-5.27161	0.000431223	0.0068058	0.0240211	MAT2B	down
PLCXD1	-0.922659	4.42167	-5.27108	0.000431536	0.0068058	0.0232644	PLCXD1	down
MYL6	-0.900327	9.05554	-5.27083	0.000431689	0.0068058	0.0228951	MYL6	down
TMC6	-1.40952	5.28579	-5.26717	0.000433875	0.00683461	0.0176239	TMC6	down
PRXL2B	1.67835	4.01673	5.26619	0.000434461	0.00683818	0.016216	PRXL2B	up
EPOP	1.82394	4.58213	5.26505	0.000435146	0.0068433	0.0145722	EPOP	up
SCAMP5	-2.55962	4.46422	-5.26264	0.000436593	0.00686038	0.0111078	SCAMP5	down
IFNGR2	0.746134	10.1107	5.26125	0.000437435	0.00686794	0.00909769	IFNGR2	up
GIT1	-0.883149	5.86436	-5.25663	0.000440237	0.00690524	0.00243469	GIT1	down
C1orf21	1.02369	4.56762	5.25613	0.000440536	0.00690524	0.00172543	C1orf21	up
FOSL1	1.11617	6.7812	5.25182	0.000443172	0.00693581	-0.00449999	FOSL1	up
CD33	-0.869352	5.89414	-5.25159	0.000443311	0.00693581	-0.00482706	CD33	down
TNFRSF10C	-1.13386	1.48847	-5.25115	0.00044358	0.00693581	-0.00545944	TNFRSF10C	down
CCDC87	-0.746682	1.03703	-5.25006	0.000444251	0.0069406	-0.00703544	CCDC87	down
DHRS4L2	-1.04267	2.4484	-5.24945	0.000444627	0.00694077	-0.00791872	DHRS4L2	down
MEF2C	-0.789369	6.73273	-5.24812	0.000445444	0.0069478	-0.00983484	MEF2C	down
AKTIP	-0.510948	1.06205	-5.24753	0.000445807	0.0069478	-0.010685	AKTIP	down
SLC2A10	-0.652468	0.795673	-5.24633	0.000446551	0.0069537	-0.012424	SLC2A10	down
TSLP	3.0926	2.36037	5.24413	0.000447909	0.00696914	-0.0155923	TSLP	up
PRDM4	-0.71778	5.79511	-5.24337	0.00044838	0.00697077	-0.0166895	PRDM4	down
SCAP	-0.784919	4.99642	-5.24182	0.000449341	0.00697485	-0.018924	SCAP	down
LOXL4	-3.30293	3.25623	-5.24177	0.000449376	0.00697485	-0.0190038	LOXL4	down
GRINA	0.510695	9.56316	5.24036	0.000450255	0.0069828	-0.021043	GRINA	up
XKR8	-0.750913	2.62451	-5.23741	0.000452097	0.00700566	-0.0253027	XKR8	down
NACC2	-1.05018	4.57433	-5.23575	0.000453133	0.00701601	-0.0276925	NACC2	down
COASY	-0.633863	6.15091	-5.23439	0.000453988	0.00702321	-0.0296583	COASY	down
EZR	-0.79175	7.27798	-5.23384	0.000454337	0.00702321	-0.0304592	EZR	down
TRAF5	-0.510171	0.658956	-5.22667	0.000458872	0.00708756	-0.0408232	TRAF5	down
C2orf68	-0.742015	4.3349	-5.22425	0.000460414	0.00710559	-0.0443226	C2orf68	down
LRFN5	1.52253	2.68461	5.22367	0.000460786	0.00710559	-0.0451664	LRFN5	up
PPP1R35	-1.01806	5.19729	-5.21952	0.000463441	0.00713962	-0.0511607	PPP1R35	down
VPS33B	-0.798806	4.46381	-5.21905	0.000463743	0.00713962	-0.0518416	VPS33B	down
KIAA0513	-1.36339	2.51222	-5.21785	0.000464519	0.00714071	-0.0535843	KIAA0513	down
CRNKL1	-0.453723	4.37071	-5.21778	0.000464565	0.00714071	-0.0536873	CRNKL1	no
PHF24	0.945108	1.34342	5.21583	0.000465819	0.00715216	-0.0565002	PHF24	up
RIMKLB	0.520756	1.57171	5.21546	0.000466061	0.00715216	-0.0570433	RIMKLB	up
ZNF500	-0.495824	2.88645	-5.21487	0.000466444	0.00715227	-0.0579005	ZNF500	no
POPDC3	1.65315	3.48852	5.2126	0.000467912	0.00716682	-0.0611776	POPDC3	up
SLC30A1	-1.30102	5.74205	-5.212	0.000468304	0.00716682	-0.0620519	SLC30A1	down
PDGFC	-0.917569	4.27349	-5.21166	0.000468523	0.00716682	-0.0625405	PDGFC	down
NELFB	-0.63999	7.17807	-5.21106	0.000468914	0.00716704	-0.0634098	NELFB	down
TRAF3	1.03048	5.56571	5.21003	0.000469589	0.00717159	-0.0649104	TRAF3	up
ANKS1A	-1.1816	5.22362	-5.20738	0.000471315	0.00719219	-0.0687391	ANKS1A	down
S100A4	-1.66579	10.5006	-5.20632	0.00047201	0.00719702	-0.0702759	S100A4	down
FBXO38	-0.856728	5.3671	-5.2025	0.000474525	0.00722958	-0.0758213	FBXO38	down
USP30	-0.409905	3.06383	-5.2001	0.000476106	0.00724786	-0.0792917	USP30	no
NAA16	-0.829129	3.86378	-5.19866	0.000477065	0.00724835	-0.08139	NAA16	down
GPR82	-1.44852	1.24052	-5.1985	0.000477171	0.00724835	-0.0816214	GPR82	down
DHTKD1	-1.17022	3.82527	-5.19833	0.000477281	0.00724835	-0.0818628	DHTKD1	down
ITGB8	2.32976	2.22805	5.19692	0.000478218	0.00725192	-0.0839081	ITGB8	up
GNPDA1	-0.912469	6.37167	-5.19683	0.000478278	0.00725192	-0.0840401	GNPDA1	down
TCTA	-0.802023	5.66793	-5.19115	0.000482071	0.00730361	-0.0922814	TCTA	down
RIN2	-1.78242	5.87293	-5.18961	0.000483105	0.00731345	-0.0945171	RIN2	down
GBP4	0.758579	3.56257	5.18673	0.000485047	0.00733249	-0.0987019	GBP4	up
MAN2B2	-0.460852	6.0487	-5.1866	0.000485134	0.00733249	-0.0988881	MAN2B2	no
ACKR3	1.57635	5.99367	5.18476	0.000486377	0.00734545	-0.101559	ACKR3	up
CASZ1	-0.796427	1.42417	-5.18383	0.000487005	0.0073491	-0.102904	CASZ1	down
TMEM185A	-0.669001	2.50294	-5.18263	0.00048782	0.00735556	-0.104648	TMEM185A	down
ISY1	-0.499801	3.79229	-5.18096	0.000488953	0.00736682	-0.10707	ISY1	no
PIK3C2B	-1.36962	2.21893	-5.17463	0.000493288	0.00742624	-0.116277	PIK3C2B	down
OLIG2	2.03449	4.34609	5.17143	0.000495492	0.00745353	-0.120929	OLIG2	up
TMEM106B	-0.649348	3.06564	-5.17046	0.000496165	0.00745776	-0.122345	TMEM106B	down
ELMOD3	-0.614603	3.38722	-5.16877	0.00049733	0.00746068	-0.124791	ELMOD3	down
GBP5	1.48863	2.62442	5.16811	0.000497792	0.00746068	-0.12576	GBP5	up
CCR2	-1.46305	1.2456	-5.16805	0.000497834	0.00746068	-0.125849	CCR2	down
TMEM127	-0.647393	6.87773	-5.16791	0.000497928	0.00746068	-0.126044	TMEM127	down
MYRF	-1.24109	3.50302	-5.16392	0.000500712	0.00749649	-0.131861	MYRF	down
EGR3	2.18986	2.21756	5.16234	0.000501816	0.00750439	-0.134159	EGR3	up
TCTN3	-0.793231	3.81417	-5.16203	0.000502028	0.00750439	-0.1346	TCTN3	down
FCGRT	-0.894339	8.38736	-5.16007	0.000503405	0.00751908	-0.137458	FCGRT	down
PGRMC1	-0.57235	6.1736	-5.1588	0.000504297	0.00752649	-0.139305	PGRMC1	down
DCAKD	-0.719911	2.52058	-5.15703	0.000505542	0.00753916	-0.141878	DCAKD	down
LRRC4	-2.15482	3.74201	-5.15604	0.000506247	0.00754173	-0.14333	LRRC4	down
RPS6KA4	-1.50465	4.66309	-5.15554	0.000506599	0.00754173	-0.144055	RPS6KA4	down
PAIP2B	-0.285486	0.265786	-5.15511	0.000506904	0.00754173	-0.144683	PAIP2B	no
STARD13	-1.30819	4.50324	-5.15433	0.000507456	0.00754404	-0.145818	STARD13	down
CARNS1	-1.60769	2.92257	-5.1523	0.000508896	0.00755955	-0.148776	CARNS1	down
PTPA	-1.33358	5.875	-5.15025	0.000510354	0.00757225	-0.151759	PTPA	down
IFT22	-0.697952	2.32437	-5.14998	0.000510547	0.00757225	-0.152153	IFT22	down
ITM2B	-0.799077	6.79088	-5.14821	0.000511813	0.00758511	-0.154737	ITM2B	down
QKI	-0.426688	6.70293	-5.14718	0.000512549	0.00759011	-0.156237	QKI	no
RIPK2	1.73719	6.0962	5.1406	0.000517283	0.00765426	-0.165828	RIPK2	up
BABAM1	-0.908727	5.04907	-5.13955	0.000518045	0.00765958	-0.167363	BABAM1	down
NAB1	0.707276	5.2348	5.13625	0.00052044	0.00768901	-0.172174	NAB1	up
TBC1D13	-1.12326	5.99062	-5.1356	0.000520912	0.00769002	-0.173121	TBC1D13	down
IFNAR1	0.57585	5.47476	5.13337	0.000522545	0.00769965	-0.176385	IFNAR1	up
RADX	-1.39068	5.768	-5.13334	0.000522568	0.00769965	-0.176431	RADX	down
DEPDC5	-0.382228	2.51912	-5.13305	0.000522779	0.00769965	-0.176851	DEPDC5	no
THBS3	-0.725304	4.03147	-5.13216	0.000523427	0.00770325	-0.178144	THBS3	down
TIFA	1.64647	3.20108	5.12785	0.000526599	0.00773925	-0.184447	TIFA	up
NFKBIB	0.828793	5.78243	5.12759	0.000526786	0.00773925	-0.184817	NFKBIB	up
PRRC2C	0.584424	8.06336	5.12669	0.000527453	0.00773925	-0.186136	PRRC2C	up
DNAH11	0.178205	0.144468	5.12663	0.0005275	0.00773925	-0.18623	DNAH11	no
PIGBOS1	-0.836775	3.59559	-5.12324	0.000530011	0.00777009	-0.191183	PIGBOS1	down
P2RX5	-1.02636	1.15466	-5.1205	0.00053205	0.00779397	-0.195188	P2RX5	down
CIDEB	-1.75743	3.53692	-5.11894	0.000533213	0.00780501	-0.197467	CIDEB	down
SPTLC2	-0.796396	4.11925	-5.10904	0.000540667	0.00790804	-0.211947	SPTLC2	down
GRHPR	-0.672957	4.94011	-5.10836	0.000541183	0.00790951	-0.212942	GRHPR	down
FAM53B	-1.47162	3.22817	-5.10261	0.000545565	0.0079621	-0.221354	FAM53B	down
SPATA20	-0.766469	5.49592	-5.10222	0.00054586	0.0079621	-0.221917	SPATA20	down
GLYCTK	-0.517351	2.46196	-5.10199	0.000546037	0.0079621	-0.222256	GLYCTK	down
MTX1	-0.668842	4.16027	-5.09586	0.000550761	0.00801889	-0.23124	MTX1	down
GALNT12	-1.47929	2.96521	-5.09584	0.000550774	0.00801889	-0.231266	GALNT12	down
OSBPL7	-1.40312	3.13869	-5.09507	0.000551371	0.00801993	-0.232395	OSBPL7	down
DPF3	-0.899316	2.9074	-5.09413	0.000552098	0.00801993	-0.233769	DPF3	down
CNDP2	-0.734361	6.12662	-5.09409	0.000552133	0.00801993	-0.233836	CNDP2	down
IRF5	-0.930028	5.63497	-5.09357	0.000552532	0.00801993	-0.234589	IRF5	down
FIG4	-0.725547	3.57488	-5.09256	0.000553318	0.00802522	-0.236072	FIG4	down
BICRAL	-0.474882	4.44399	-5.09052	0.000554908	0.00804216	-0.239065	BICRAL	no
PEAR1	-0.727411	1.40206	-5.08795	0.000556918	0.00806489	-0.242835	PEAR1	down
PDLIM2	-1.13445	3.89594	-5.08743	0.000557325	0.00806489	-0.243597	PDLIM2	down
PIGS	-0.669755	5.3751	-5.07526	0.000566951	0.00819796	-0.261458	PIGS	down
HEPHL1	0.266084	0.1395	5.07219	0.000569403	0.00822716	-0.265959	HEPHL1	no
TNFSF9	1.31553	3.37163	5.07079	0.000570529	0.00823233	-0.268019	TNFSF9	up
SLC66A1	-0.795969	5.29474	-5.06964	0.000571456	0.00823233	-0.269713	SLC66A1	down
RAD9B	-0.590832	1.50634	-5.06964	0.000571457	0.00823233	-0.269714	RAD9B	down
ACTR1B	-0.65753	7.4828	-5.06959	0.000571492	0.00823233	-0.269777	ACTR1B	down
ABHD17A	-0.816648	3.67471	-5.06408	0.000575948	0.00829025	-0.277878	ABHD17A	down
ST3GAL4	1.08332	4.26105	5.06284	0.000576951	0.00829334	-0.279693	ST3GAL4	up
OBSL1	-1.4443	2.82213	-5.06274	0.000577034	0.00829334	-0.279842	OBSL1	down
RALGDS	0.966845	5.40421	5.06092	0.000578522	0.00830719	-0.282529	RALGDS	up
H6PD	-0.700174	5.86807	-5.06049	0.000578871	0.00830719	-0.283157	H6PD	down
TRAPPC6A	-1.02488	5.66718	-5.05667	0.000581993	0.0083435	-0.288767	TRAPPC6A	down
LLGL2	-0.64722	3.30682	-5.05633	0.000582278	0.0083435	-0.289278	LLGL2	down
PDLIM7	-0.861875	7.21908	-5.05497	0.000583393	0.00834953	-0.291273	PDLIM7	down
CASTOR2	-0.295014	0.423925	-5.05475	0.000583576	0.00834953	-0.2916	CASTOR2	no
TNRC18	-1.01867	5.81012	-5.05321	0.000584847	0.00835464	-0.293869	TNRC18	down
PLEKHG4	-1.19353	2.40845	-5.05275	0.000585222	0.00835464	-0.294537	PLEKHG4	down
AAK1	-0.804818	4.16204	-5.05272	0.000585251	0.00835464	-0.294588	AAK1	down
EXOC3	-0.835838	6.02746	-5.04927	0.000588104	0.00838474	-0.29966	EXOC3	down
B4GALT1	1.1795	7.63423	5.04911	0.00058824	0.00838474	-0.299902	B4GALT1	up
THEMIS2	-0.691731	6.47377	-5.0476	0.00058949	0.00839558	-0.302115	THEMIS2	down
ARHGAP27	-0.751188	5.50477	-5.04713	0.000589884	0.00839558	-0.302811	ARHGAP27	down
NAGA	-1.27128	6.45265	-5.04121	0.000594838	0.00845978	-0.311534	NAGA	down
COG4	-0.72842	5.18791	-5.03925	0.000596487	0.00847689	-0.314421	COG4	down
ARHGAP31	1.28563	6.21619	5.03649	0.000598817	0.00850364	-0.318485	ARHGAP31	up
POLR2G	-0.787565	6.27915	-5.03568	0.000599505	0.00850621	-0.319683	POLR2G	down
TTC9	0.761264	1.43872	5.03522	0.000599892	0.00850621	-0.320356	TTC9	up
ACOT1	-0.864045	1.53964	-5.03451	0.000600495	0.00850843	-0.321404	ACOT1	down
RHBDD2	-0.836971	6.06969	-5.02777	0.000606245	0.00858351	-0.331342	RHBDD2	down
MPRIP	-0.948894	4.81867	-5.0263	0.000607507	0.00859498	-0.33351	MPRIP	down
HOXA9	-1.0578	4.19285	-5.02359	0.000609844	0.00862164	-0.337514	HOXA9	down
ACADM	-1.20335	4.66834	-5.02028	0.000612704	0.0086483	-0.342393	ACADM	down
MIA2	-0.42142	0.618168	-5.0195	0.000613381	0.0086483	-0.343545	MIA2	no
MS4A14	1.54696	5.87727	5.01908	0.000613745	0.0086483	-0.344163	MS4A14	up
NCAPH	-0.822219	2.62024	-5.01883	0.000613968	0.0086483	-0.344541	NCAPH	down
PPOX	-1.31487	2.73974	-5.01849	0.00061426	0.0086483	-0.345038	PPOX	down
DMAP1	-0.642337	5.09842	-5.01826	0.000614457	0.0086483	-0.345372	DMAP1	down
KIF11	-0.647371	2.93258	-5.0169	0.000615647	0.00865865	-0.34739	KIF11	down
BIK	-1.35652	3.72829	-5.01528	0.000617061	0.00867213	-0.349782	BIK	down
ZFP30	-0.827438	1.21149	-5.01429	0.000617921	0.00867594	-0.351234	ZFP30	down
EXT2	-0.664137	3.19427	-5.01392	0.000618244	0.00867594	-0.35178	EXT2	down
AURKA	-1.38553	4.44703	-5.01316	0.000618917	0.00867844	-0.352914	AURKA	down
CEP44	-0.567453	2.35997	-5.01254	0.000619455	0.00867844	-0.353819	CEP44	down
KCNJ5	-0.841258	0.97675	-5.01216	0.000619791	0.00867844	-0.354385	KCNJ5	down
SIGIRR	-1.17795	3.42506	-5.00875	0.000622796	0.00869899	-0.359428	SIGIRR	down
SLC20A2	-0.888184	6.12324	-5.00858	0.000622948	0.00869899	-0.359683	SLC20A2	down
ABCB7	-0.466007	4.05517	-5.00789	0.000623557	0.00869899	-0.360701	ABCB7	no
CLCN7	-0.808061	6.04614	-5.00752	0.000623884	0.00869899	-0.361247	CLCN7	down
THBS2	-1.53059	1.75001	-5.00745	0.000623945	0.00869899	-0.361351	THBS2	down
APEX1	-0.609777	8.58506	-5.00738	0.000624002	0.00869899	-0.361445	APEX1	down
TMEM229B	-0.980956	3.83072	-5.0033	0.000627623	0.00874308	-0.367479	TMEM229B	down
CCRL2	1.24079	4.6471	5.00071	0.000629931	0.0087688	-0.371305	CCRL2	up
LRRC14	-0.500078	4.84957	-4.99743	0.00063287	0.00880328	-0.376159	LRRC14	down
GLUD2	-1.71364	3.75189	-4.9953	0.000634792	0.00882356	-0.379321	GLUD2	down
DCUN1D3	0.603513	2.65363	4.9937	0.000636236	0.00882905	-0.381689	DCUN1D3	up
FOXE1	-1.29337	1.72474	-4.99349	0.000636421	0.00882905	-0.381993	FOXE1	down
ICAM2	-1.02237	2.55446	-4.99332	0.000636579	0.00882905	-0.382251	ICAM2	down
DOCK11	-0.589451	5.38178	-4.99204	0.00063773	0.00883857	-0.384135	DOCK11	down
KHDC1	-0.830349	1.74462	-4.99018	0.000639417	0.00885399	-0.38689	KHDC1	down
GPN3	-1.02035	5.00493	-4.98979	0.000639773	0.00885399	-0.38747	GPN3	down
TTI2	-0.555522	4.23276	-4.98811	0.000641301	0.00886414	-0.389957	TTI2	down
OR5B21	0.976157	0.751265	4.98796	0.000641438	0.00886414	-0.39018	OR5B21	up
TRAPPC14	-0.610447	4.74678	-4.98521	0.000643949	0.00889238	-0.394254	TRAPPC14	down
SERPINB7	3.16825	1.60989	4.98459	0.000644517	0.00889378	-0.395173	SERPINB7	up
MKNK1	-0.753099	5.35811	-4.98013	0.000648615	0.00894384	-0.401782	MKNK1	down
BLVRB	-1.3953	5.50398	-4.97779	0.000650775	0.00896713	-0.405248	BLVRB	down
DEAF1	-0.443127	4.52412	-4.97722	0.000651307	0.00896796	-0.4061	DEAF1	no
HSD3B7	-1.0525	4.84136	-4.97629	0.000652166	0.00897329	-0.407473	HSD3B7	down
ANKRD63	-0.553303	0.501653	-4.97068	0.000657391	0.00902148	-0.415792	ANKRD63	down
PIP4P1	-0.73176	5.68138	-4.97044	0.000657611	0.00902148	-0.416142	PIP4P1	down
SLC2A11	-0.770541	1.33949	-4.97017	0.000657871	0.00902148	-0.416554	SLC2A11	down
PORCN	-0.834315	2.98119	-4.97005	0.000657978	0.00902148	-0.416724	PORCN	down
SKIV2L	-0.664094	6.16068	-4.96958	0.000658418	0.00902148	-0.417421	SKIV2L	down
UXS1	1.49549	6.67414	4.96947	0.000658521	0.00902148	-0.417583	UXS1	up
ZNF606	-0.630699	2.57139	-4.96846	0.000659469	0.00902148	-0.419084	ZNF606	down
BRAF	0.335371	3.14047	4.96842	0.000659512	0.00902148	-0.41915	BRAF	no
CSK	-0.850669	7.39494	-4.96797	0.000659935	0.00902148	-0.419819	CSK	down
TBX1	-0.687754	0.888633	-4.96636	0.000661448	0.00903372	-0.422206	TBX1	down
LRRC20	-1.27327	1.21444	-4.966	0.00066178	0.00903372	-0.422729	LRRC20	down
ADAMTS17	-1.20225	2.23302	-4.96403	0.000663644	0.00905267	-0.425662	ADAMTS17	down
CAV1	1.3599	4.56897	4.96322	0.000664407	0.0090566	-0.426861	CAV1	up
TWIST1	1.3289	6.84767	4.96039	0.000667093	0.00908669	-0.431066	TWIST1	up
PCDH7	-0.762798	1.29364	-4.95407	0.000673124	0.00915804	-0.440449	PCDH7	down
GPR55	-0.712486	0.536046	-4.95389	0.000673294	0.00915804	-0.440712	GPR55	down
GPA33	-1.09288	0.727675	-4.95159	0.000675504	0.00918155	-0.444129	GPA33	down
MRPS7	-0.617801	5.59063	-4.95002	0.00067702	0.00919558	-0.446465	MRPS7	down
BTBD6	-1.1393	5.80936	-4.94922	0.000677793	0.00919952	-0.447655	BTBD6	down
CYTH3	-1.16357	5.47323	-4.94844	0.000678548	0.0092032	-0.448816	CYTH3	down
LRRC75A	-0.953347	1.32798	-4.94666	0.000680278	0.0092201	-0.451471	LRRC75A	down
KIF22	-0.905551	3.97693	-4.94509	0.000681795	0.00923032	-0.453792	KIF22	down
GRK6	-1.01722	4.73011	-4.94488	0.000682003	0.00923032	-0.45411	GRK6	down
TF	-0.142428	0.189161	-4.94436	0.000682508	0.0092306	-0.454882	TF	no
PREB	-0.582298	6.94793	-4.94268	0.000684152	0.00924218	-0.45739	PREB	down
NEK4	-0.520869	4.26992	-4.94249	0.000684336	0.00924218	-0.45767	NEK4	down
PACS2	-0.746106	4.32362	-4.93821	0.000688529	0.00929221	-0.464037	PACS2	down
CD40	2.40665	4.65976	4.93462	0.000692069	0.00933139	-0.469383	CD40	up
CERS2	-0.544251	8.37311	-4.93422	0.000692457	0.00933139	-0.469967	CERS2	down
RAG1	-0.801326	0.798827	-4.93377	0.000692903	0.00933139	-0.470638	RAG1	down
AMIGO1	-0.774922	1.28322	-4.93317	0.000693501	0.00933283	-0.471537	AMIGO1	down
RPUSD3	-0.880194	4.39363	-4.93165	0.00069501	0.00934654	-0.473804	RPUSD3	down
MREG	1.4697	3.17254	4.9295	0.000697146	0.00936496	-0.477003	MREG	up
INPP4B	-0.701774	3.92133	-4.92928	0.000697364	0.00936496	-0.477328	INPP4B	down
SASH3	-1.58407	6.77915	-4.92666	0.000699982	0.00939206	-0.481235	SASH3	down
HAUS1	-0.912149	3.72034	-4.92627	0.00070037	0.00939206	-0.481811	HAUS1	down
SLC35D3	1.23708	0.691419	4.92406	0.000702585	0.00941513	-0.485103	SLC35D3	up
SLAIN1	-0.996638	2.25633	-4.92314	0.000703509	0.00941953	-0.486473	SLAIN1	down
KSR1	-0.671604	1.78766	-4.92275	0.000703903	0.00941953	-0.487056	KSR1	down
HIBADH	-0.46735	4.59966	-4.91813	0.000708571	0.00947107	-0.493946	HIBADH	no
ATP5PD	-0.693979	5.93039	-4.91795	0.00070875	0.00947107	-0.494209	ATP5PD	down
EPB41L3	1.73741	3.87054	4.91617	0.000710561	0.00948861	-0.496869	EPB41L3	up
TRAPPC1	-0.463165	6.59391	-4.91454	0.000712216	0.00950404	-0.499294	TRAPPC1	no
GPX7	-1.11429	4.75537	-4.91058	0.000716268	0.00955141	-0.505207	GPX7	down
KANSL1L	0.362329	2.64704	4.9095	0.00071737	0.00955723	-0.506809	KANSL1L	no
RFX6	0.492429	0.248256	4.90917	0.000717709	0.00955723	-0.507301	RFX6	no
TEX264	-0.685066	6.82409	-4.90762	0.000719307	0.00957181	-0.50962	TEX264	down
CNIH3	-1.14073	5.47196	-4.90493	0.000722088	0.0096021	-0.513642	CNIH3	down
HLA-DRB5	-0.791601	5.08654	-4.90273	0.000724361	0.00962138	-0.516918	HLA-DRB5	down
LOXL3	-1.0319	4.45791	-4.90255	0.000724549	0.00962138	-0.517187	LOXL3	down
MAFB	-1.24735	9.92424	-4.90154	0.000725595	0.00962855	-0.518691	MAFB	down
IRAK4	-0.711593	3.756	-4.90044	0.000726738	0.009637	-0.520332	IRAK4	down
TPM1	-0.802759	2.86201	-4.89692	0.000730422	0.00966683	-0.525602	TPM1	down
GVQW3	-0.218661	0.311806	-4.89686	0.000730484	0.00966683	-0.52569	GVQW3	no
MYO6	-0.761682	5.84253	-4.89683	0.000730511	0.00966683	-0.52573	MYO6	down
SHE	-0.390691	1.18967	-4.89602	0.000731358	0.00967019	-0.526937	SHE	no
CFAP410	-0.804112	2.71601	-4.89562	0.000731781	0.00967019	-0.52754	CFAP410	down
STARD3	-0.449992	5.37846	-4.8914	0.000736218	0.00972206	-0.533839	STARD3	no
RIC8A	-0.520208	6.34001	-4.89062	0.00073705	0.0097263	-0.535016	RIC8A	down
LRCOL1	-0.653202	0.393355	-4.88826	0.00073955	0.00975252	-0.538545	LRCOL1	down
NCAPH2	-0.758349	4.38221	-4.88681	0.000741089	0.00976606	-0.540712	NCAPH2	down
ST6GALNAC6	-0.923361	5.9717	-4.88573	0.000742237	0.00977442	-0.542325	ST6GALNAC6	down
SLC7A11	1.76974	5.65584	4.88481	0.000743218	0.00978056	-0.543702	SLC7A11	up
ARHGEF6	-1.23673	5.56593	-4.88302	0.000745132	0.00979611	-0.546382	ARHGEF6	down
TPD52L1	-0.611297	0.630914	-4.88209	0.00074612	0.00979611	-0.547763	TPD52L1	down
SLC37A4	-1.05401	3.54807	-4.88209	0.000746123	0.00979611	-0.547767	SLC37A4	down
RASGRP2	-1.39733	1.30716	-4.88178	0.000746459	0.00979611	-0.548236	RASGRP2	down
ZNF346	-0.52549	2.95938	-4.87922	0.000749203	0.00982535	-0.55206	ZNF346	down
PARVG	-1.01128	6.16031	-4.87694	0.000751665	0.00985085	-0.555479	PARVG	down
PKN1	-0.862752	6.66168	-4.87593	0.000752751	0.0098583	-0.556984	PKN1	down
TATDN3	-1.10395	3.222	-4.87412	0.000754711	0.00987717	-0.559694	TATDN3	down
STAB1	-1.85855	2.2826	-4.87276	0.000756188	0.0098897	-0.561731	STAB1	down
RANGRF	-0.991661	3.38057	-4.87117	0.000757924	0.00990559	-0.564121	RANGRF	down
PARD6A	-1.05185	1.34318	-4.86931	0.000759951	0.00992522	-0.566903	PARD6A	down
CENPV	-1.54504	2.71634	-4.86883	0.000760469	0.00992522	-0.567614	CENPV	down
MAN1B1	-0.675552	5.75598	-4.86721	0.00076225	0.00993833	-0.570052	MAN1B1	down
ZNF736	-0.577197	2.7566	-4.86696	0.000762519	0.00993833	-0.570419	ZNF736	down
BRI3BP	-1.16619	4.54767	-4.86548	0.00076414	0.00994942	-0.572632	BRI3BP	down
NMT1	-0.30097	5.95081	-4.86523	0.000764415	0.00994942	-0.573007	NMT1	no
FCHSD2	0.626852	5.49432	4.86454	0.000765184	0.00995124	-0.574055	FCHSD2	up
ARMT1	-0.990783	5.96977	-4.86416	0.000765601	0.00995124	-0.574623	ARMT1	down
PGLS	-0.764025	6.34167	-4.86243	0.000767502	0.00996797	-0.577207	PGLS	down
KNSTRN	-0.895291	3.99499	-4.86204	0.000767936	0.00996797	-0.577796	KNSTRN	down
IMPDH2	-0.28978	5.76409	-4.86089	0.000769204	0.00997289	-0.579515	IMPDH2	no
CYSRT1	-1.35576	1.60929	-4.86043	0.000769714	0.00997289	-0.580206	CYSRT1	down
DHRS9	-2.45003	3.0303	-4.86025	0.00076992	0.00997289	-0.580485	DHRS9	down
DARS2	-0.576967	4.6289	-4.8598	0.000770411	0.00997289	-0.581149	DARS2	down
DLG5	-1.05026	4.2338	-4.85849	0.000771873	0.00998502	-0.583124	DLG5	down
PPP5C	-0.326993	5.36464	-4.85645	0.000774139	0.0100075	-0.586179	PPP5C	no
PEAK1	1.32819	2.74257	4.85457	0.000776233	0.0100278	-0.588994	PEAK1	up
MIPEP	-0.750703	3.33769	-4.85404	0.000776828	0.0100287	-0.589792	MIPEP	down
NUMA1	-0.856232	5.56113	-4.85128	0.000779919	0.0100587	-0.59393	NUMA1	down
IQCE	-0.64007	4.11737	-4.85102	0.000780211	0.0100587	-0.594321	IQCE	down
ACOX2	-0.859065	0.673902	-4.84931	0.000782132	0.0100683	-0.596882	ACOX2	down
PLCB2	-1.12389	7.44854	-4.84903	0.000782454	0.0100683	-0.597311	PLCB2	down
MBP	-0.682417	6.43143	-4.84895	0.000782546	0.0100683	-0.597433	MBP	down
TSPYL4	-0.654562	5.94559	-4.84644	0.000785375	0.0100979	-0.601194	TSPYL4	down
NDUFS4	-0.513271	6.41749	-4.84319	0.000789066	0.0101385	-0.606079	NDUFS4	down
PARP15	-0.618304	3.26116	-4.84167	0.000790789	0.0101502	-0.608352	PARP15	down
CDCA3	-0.570029	1.27928	-4.84145	0.000791045	0.0101502	-0.608689	CDCA3	down
FCMR	-2.05691	6.6761	-4.8399	0.000792819	0.0101661	-0.611023	FCMR	down
ARHGEF18	-0.567767	1.84133	-4.8388	0.000794075	0.0101754	-0.612672	ARHGEF18	down
RAB3IL1	-1.41	4.42502	-4.83642	0.000796798	0.0102034	-0.616239	RAB3IL1	down
GALM	-2.10429	5.96795	-4.83357	0.00080009	0.0102387	-0.620535	GALM	down
RNF125	-1.38491	1.78218	-4.83044	0.000803703	0.010278	-0.62523	RNF125	down
PNPLA1	1.33758	1.71605	4.82906	0.000805306	0.0102916	-0.627306	PNPLA1	up
HTR2A	-0.325247	0.182438	-4.8263	0.000808529	0.0103258	-0.631467	HTR2A	no
GPR63	-0.618212	1.18943	-4.82332	0.000812007	0.0103633	-0.635938	GPR63	down
LGALSL	-0.718847	1.10955	-4.82265	0.000812794	0.0103664	-0.636948	LGALSL	down
C20orf27	-0.840488	4.28045	-4.82213	0.000813402	0.0103672	-0.637727	C20orf27	down
ZNF267	0.767751	6.69235	4.82144	0.000814212	0.0103706	-0.638764	ZNF267	up
DGKG	-0.913983	1.55465	-4.81998	0.000815939	0.0103856	-0.640971	DGKG	down
CD300LB	-1.68206	3.44352	-4.81939	0.000816636	0.0103858	-0.641861	CD300LB	down
ZNF768	-0.720572	5.73795	-4.81881	0.000817316	0.0103858	-0.642728	ZNF768	down
DNPH1	-0.675772	7.09958	-4.81847	0.000817713	0.0103858	-0.643234	DNPH1	down
SP1	-0.831027	7.26481	-4.81812	0.000818133	0.0103858	-0.643769	SP1	down
IMPDH1	-0.396974	5.35886	-4.81663	0.000819893	0.0103963	-0.646008	IMPDH1	no
BAZ1A	0.779562	6.77955	4.81608	0.000820543	0.0103963	-0.646834	BAZ1A	up
TNFRSF18	1.88371	2.36959	4.81603	0.000820605	0.0103963	-0.646912	TNFRSF18	up
ACAA1	-0.801912	4.56504	-4.81352	0.000823593	0.0104273	-0.650699	ACAA1	down
AGA	-0.799756	4.28319	-4.81185	0.000825579	0.0104454	-0.653208	AGA	down
GPAT2	-0.611412	0.340938	-4.81086	0.000826766	0.0104497	-0.654704	GPAT2	down
LRP3	-1.18017	3.89307	-4.81065	0.000827015	0.0104497	-0.655018	LRP3	down
UQCR10	-0.563703	7.54931	-4.80959	0.000828278	0.0104587	-0.656607	UQCR10	down
ZSCAN26	-0.954471	2.85156	-4.80733	0.000830999	0.0104728	-0.660024	ZSCAN26	down
FGL1	-1.89461	1.68876	-4.80721	0.000831143	0.0104728	-0.660205	FGL1	down
FZD4	0.609776	1.94976	4.80694	0.000831468	0.0104728	-0.660613	FZD4	up
DCLRE1A	-1.06119	3.07623	-4.80683	0.000831595	0.0104728	-0.660771	DCLRE1A	down
ENTPD1	-0.612301	1.01817	-4.80512	0.000833658	0.0104919	-0.663353	ENTPD1	down
GDPD5	-0.925633	4.16243	-4.80453	0.000834361	0.0104938	-0.664231	GDPD5	down
FAM199X	-0.57186	4.48634	-4.80283	0.000836416	0.0105127	-0.666794	FAM199X	down
SUN2	-0.952138	7.80002	-4.80133	0.000838242	0.0105287	-0.669065	SUN2	down
PNPO	-1.36644	5.42202	-4.79951	0.000840454	0.0105361	-0.67181	PNPO	down
HECW2	1.11053	0.84886	4.7991	0.000840944	0.0105361	-0.672417	HECW2	up
PMS2	-0.446289	1.56774	-4.79896	0.000841125	0.0105361	-0.672642	PMS2	no
HEY2	-1.94867	1.13774	-4.79872	0.000841406	0.0105361	-0.67299	HEY2	down
IGFBPL1	-0.706527	0.717767	-4.79856	0.000841606	0.0105361	-0.673237	IGFBPL1	down
NPTXR	-1.19278	4.47502	-4.79622	0.000844466	0.0105558	-0.676771	NPTXR	down
ZNF652	-0.712535	2.05225	-4.79584	0.000844928	0.0105558	-0.677341	ZNF652	down
SERPINB9	2.18767	1.4532	4.79508	0.000845858	0.0105558	-0.678487	SERPINB9	up
PECAM1	-0.833652	7.85076	-4.79496	0.000846005	0.0105558	-0.678667	PECAM1	down
ERI3	-0.315254	5.66564	-4.79482	0.000846175	0.0105558	-0.678877	ERI3	no
ZNF74	-0.83528	1.69293	-4.79455	0.000846503	0.0105558	-0.679281	ZNF74	down
IFT27	-0.733824	3.24774	-4.79386	0.000847349	0.0105594	-0.680322	IFT27	down
MRTFB	-1.02194	3.28888	-4.79309	0.000848299	0.0105638	-0.681488	MRTFB	down
HUWE1	1.07626	7.18952	4.79267	0.000848814	0.0105638	-0.682121	HUWE1	up
CD84	-2.27262	4.99621	-4.79163	0.000850095	0.0105728	-0.683692	CD84	down
NR2C2AP	-0.790138	3.92608	-4.78967	0.000852511	0.010596	-0.686648	NR2C2AP	down
HABP4	-0.55371	4.29383	-4.78774	0.0008549	0.0106187	-0.689562	HABP4	down
SLC27A2	-0.804396	1.77352	-4.78723	0.000855536	0.0106197	-0.690337	SLC27A2	down
SKIL	1.01601	5.50118	4.78621	0.000856793	0.0106284	-0.691867	SKIL	up
GPRIN1	-0.912729	3.02177	-4.78538	0.000857831	0.0106332	-0.693128	GPRIN1	down
DENND6B	-1.05472	3.71179	-4.78461	0.000858783	0.0106332	-0.694283	DENND6B	down
CCDC22	-0.841193	5.57069	-4.78455	0.000858859	0.0106332	-0.694375	CCDC22	down
C16orf91	-0.598303	6.05872	-4.78331	0.000860411	0.0106455	-0.696256	C16orf91	down
PRKACB	-1.43386	3.89653	-4.78229	0.000861688	0.0106513	-0.697801	PRKACB	down
SLC25A25	-0.659258	4.12675	-4.78203	0.000862001	0.0106513	-0.698179	SLC25A25	down
OGA	-0.88677	6.49433	-4.78098	0.000863321	0.0106607	-0.699772	OGA	down
HIBCH	-0.565678	2.42107	-4.7791	0.000865679	0.0106733	-0.702613	HIBCH	down
BBS5	-0.497858	1.28024	-4.77887	0.000865961	0.0106733	-0.702952	BBS5	no
NDFIP1	-0.771307	5.61559	-4.77882	0.000866027	0.0106733	-0.703033	NDFIP1	down
RB1	-0.467376	6.62719	-4.77692	0.000868416	0.0106959	-0.705902	RB1	no
PKD1L3	-0.439827	0.375375	-4.77646	0.000869003	0.0106962	-0.706606	PKD1L3	no
CALM2	-1.1086	7.3769	-4.77437	0.000871639	0.0107217	-0.70976	CALM2	down
APBA1	-0.665702	1.12538	-4.77345	0.000872803	0.0107291	-0.71115	APBA1	down
ING2	1.07654	4.60198	4.77133	0.000875499	0.0107551	-0.714362	ING2	up
HACD2	-0.502441	4.92478	-4.77085	0.000876098	0.0107551	-0.715075	HACD2	down
AURKAIP1	-0.739454	6.89966	-4.77044	0.000876622	0.0107551	-0.715697	AURKAIP1	down
TBX3	1.66094	2.71998	4.76967	0.000877609	0.0107603	-0.71687	TBX3	up
AP4M1	-0.647894	3.08445	-4.76865	0.000878901	0.0107637	-0.718402	AP4M1	down
CHST7	0.916978	4.32194	4.76856	0.000879018	0.0107637	-0.71854	CHST7	up
INTS13	0.465087	6.23924	4.76705	0.000880949	0.0107804	-0.720826	INTS13	no
TEPSIN	-0.396977	4.51249	-4.76438	0.000884371	0.010812	-0.724864	TEPSIN	no
SHISA5	-0.574632	7.21255	-4.76397	0.0008849	0.010812	-0.725486	SHISA5	down
CREB3L4	-1.01125	3.15627	-4.76371	0.00088523	0.010812	-0.725875	CREB3L4	down
ZNF3	-0.731962	4.55439	-4.76253	0.000886756	0.0108211	-0.727668	ZNF3	down
RAB7B	-1.54178	7.95138	-4.76225	0.000887113	0.0108211	-0.728088	RAB7B	down
UBE2Q2	-0.500181	4.86687	-4.76063	0.000889206	0.0108397	-0.730542	UBE2Q2	down
VIPR1	-1.21938	0.862243	-4.75844	0.000892037	0.0108643	-0.733852	VIPR1	down
ANKRD35	-1.46029	1.32934	-4.75818	0.000892373	0.0108643	-0.734245	ANKRD35	down
PHTF1	-0.524399	4.31195	-4.7567	0.000894297	0.0108808	-0.736488	PHTF1	down
TMED10	-0.493716	8.18557	-4.75599	0.000895226	0.0108847	-0.737569	TMED10	no
CEP192	-0.420911	3.23846	-4.75558	0.000895762	0.0108847	-0.738192	CEP192	no
SARAF	-0.783565	8.4048	-4.7545	0.000897168	0.0108948	-0.739826	SARAF	down
BCAT1	0.793681	7.60423	4.75364	0.000898284	0.0109014	-0.74112	BCAT1	up
FOXRED2	-1.03567	3.23823	-4.75306	0.00089904	0.0109037	-0.741996	FOXRED2	down
NAAA	-0.835843	3.27109	-4.75165	0.000900888	0.0109038	-0.744135	NAAA	down
ZFP14	-0.603608	1.6154	-4.75123	0.000901439	0.0109038	-0.744772	ZFP14	down
JUNB	1.09624	8.65139	4.75106	0.000901668	0.0109038	-0.745036	JUNB	up
OLFML2B	-1.03294	2.30571	-4.75088	0.000901898	0.0109038	-0.745302	OLFML2B	down
DENND10	-0.829887	1.95932	-4.75035	0.0009026	0.0109038	-0.746111	DENND10	down
TACC2	-1.57972	3.87415	-4.75025	0.000902724	0.0109038	-0.746255	TACC2	down
GAREM1	-1.46213	2.67254	-4.75	0.000903059	0.0109038	-0.746642	GAREM1	down
YDJC	-0.617003	5.22915	-4.74844	0.000905112	0.0109216	-0.749006	YDJC	down
POLG2	-0.600287	3.65336	-4.74678	0.000907292	0.010941	-0.751512	POLG2	down
HS2ST1	-0.85459	6.30951	-4.7406	0.000915494	0.0110329	-0.760883	HS2ST1	down
GSTA4	-1.66918	2.7646	-4.74	0.000916298	0.0110356	-0.761798	GSTA4	down
DCK	-0.625223	5.08408	-4.73782	0.000919208	0.0110539	-0.765099	DCK	down
DUSP4	1.08108	5.84134	4.7377	0.000919365	0.0110539	-0.765277	DUSP4	up
PANK1	-0.653985	2.35148	-4.73755	0.000919563	0.0110539	-0.765501	PANK1	down
TMEM221	-1.07209	0.842198	-4.73663	0.000920796	0.0110547	-0.766897	TMEM221	down
ELP1	-0.592041	3.1201	-4.73559	0.000922204	0.0110547	-0.768488	ELP1	down
SLC9A7	-1.28627	5.23829	-4.73513	0.000922815	0.0110547	-0.769177	SLC9A7	down
DPEP2	-0.979889	1.11127	-4.73465	0.000923468	0.0110547	-0.769914	DPEP2	down
LYRM9	-1.24618	1.94458	-4.73461	0.000923511	0.0110547	-0.769962	LYRM9	down
JMJD8	-0.474436	5.73666	-4.73431	0.000923922	0.0110547	-0.770425	JMJD8	no
TMEM187	-1.02661	3.31903	-4.73423	0.000924032	0.0110547	-0.770549	TMEM187	down
CHD9	-0.82141	5.33032	-4.73338	0.000925176	0.0110547	-0.771838	CHD9	down
GYG2	-1.41008	2.84343	-4.73294	0.000925766	0.0110547	-0.772502	GYG2	down
LPCAT3	-0.808598	3.84288	-4.73282	0.000925922	0.0110547	-0.772678	LPCAT3	down
PIP4K2B	-0.566984	6.1942	-4.73275	0.000926016	0.0110547	-0.772783	PIP4K2B	down
OR2W3	-2.19873	2.68871	-4.7323	0.000926629	0.0110551	-0.773472	OR2W3	down
PRR11	-0.615133	2.97668	-4.73092	0.000928497	0.0110704	-0.77557	PRR11	down
KMT2E	0.817962	5.48438	4.73031	0.000929327	0.011072	-0.776499	KMT2E	up
MCTP1	1.51357	3.61898	4.72996	0.000929791	0.011072	-0.777019	MCTP1	up
MXD3	-0.812011	1.45007	-4.72933	0.000930646	0.0110752	-0.777977	MXD3	down
FILIP1L	-0.882871	4.56317	-4.72888	0.000931254	0.0110755	-0.778657	FILIP1L	down
GALK2	-0.731745	3.22472	-4.72742	0.000933251	0.0110923	-0.780887	GALK2	down
NBPF9	0.598816	0.937218	4.72462	0.000937062	0.0111307	-0.785131	NBPF9	up
CCN2	2.23801	2.15928	4.72271	0.000939679	0.0111548	-0.788034	CCN2	up
TSPAN33	-0.806531	3.13506	-4.72194	0.000940729	0.0111603	-0.789197	TSPAN33	down
RNASEH2B	-0.587546	2.03356	-4.7211	0.000941886	0.0111666	-0.790477	RNASEH2B	down
RUNX2	-1.13662	4.54822	-4.72034	0.000942937	0.0111666	-0.791638	RUNX2	down
DMXL2	1.04271	5.4838	4.72027	0.000943024	0.0111666	-0.791734	DMXL2	up
ATRIP	-0.261203	2.79622	-4.71912	0.000944615	0.0111785	-0.79349	ATRIP	no
HGH1	-0.596164	5.80273	-4.71598	0.000948955	0.0112189	-0.798262	HGH1	down
CDR2L	-1.37536	2.27529	-4.71547	0.000949656	0.0112189	-0.799031	CDR2L	down
SNX9	1.22675	6.39717	4.71537	0.000949797	0.0112189	-0.799185	SNX9	up
IL27RA	-1.12289	5.33475	-4.71473	0.000950681	0.0112224	-0.800154	IL27RA	down
ZNF467	-1.78881	3.73023	-4.71378	0.000951999	0.011231	-0.801597	ZNF467	down
ZFTA	-0.809457	3.83309	-4.71285	0.0009533	0.0112394	-0.803019	ZFTA	down
EPN2	-0.4336	2.4172	-4.71239	0.000953936	0.0112399	-0.803712	EPN2	no
ARHGAP15	-0.668783	4.0607	-4.70967	0.000957732	0.0112739	-0.807848	ARHGAP15	down
FNDC3A	-1.19502	7.12219	-4.70947	0.000958009	0.0112739	-0.808148	FNDC3A	down
TMEM198	-1.00047	1.77558	-4.7065	0.000962173	0.0113159	-0.812664	TMEM198	down
ANGPTL6	-0.903473	3.33248	-4.70596	0.000962943	0.011318	-0.813497	ANGPTL6	down
ZDHHC3	-0.731726	4.85112	-4.70521	0.000963987	0.0113233	-0.814625	ZDHHC3	down
RNPEP	-0.864898	7.42792	-4.70327	0.00096673	0.0113437	-0.817583	RNPEP	down
UQCR11	-0.864809	5.94524	-4.70314	0.000966917	0.0113437	-0.817785	UQCR11	down
RASAL2	-0.886008	5.67655	-4.70151	0.000969213	0.0113636	-0.820254	RASAL2	down
MND1	-0.904801	4.19348	-4.69946	0.000972134	0.0113868	-0.823387	MND1	down
HCK	1.7489	6.36109	4.69896	0.00097284	0.0113868	-0.824143	HCK	up
PSMB8	-0.6671	7.18737	-4.69851	0.000973484	0.0113868	-0.824832	PSMB8	down
SGSM3	-0.728838	5.25474	-4.69844	0.000973583	0.0113868	-0.824938	SGSM3	down
KIFC1	-0.707479	4.56397	-4.69425	0.00097956	0.0114497	-0.831309	KIFC1	down
RORB	1.47799	1.51339	4.69321	0.000981057	0.0114601	-0.832899	RORB	up
TRAIP	-0.88439	2.10377	-4.68867	0.000987598	0.0115169	-0.839817	TRAIP	down
PGAP3	-0.918923	4.11133	-4.68861	0.00098768	0.0115169	-0.839903	PGAP3	down
CMC1	-0.797582	3.30806	-4.68845	0.000987914	0.0115169	-0.84015	CMC1	down
TMEM123	0.913745	8.42413	4.68764	0.000989082	0.0115169	-0.84138	TMEM123	up
ANKRD39	-1.03491	1.76067	-4.68674	0.00099039	0.0115169	-0.842755	ANKRD39	down
EHMT2	-1.34255	5.08305	-4.68638	0.000990905	0.0115169	-0.843297	EHMT2	down
ZKSCAN4	-0.667841	1.81867	-4.68621	0.000991162	0.0115169	-0.843566	ZKSCAN4	down
SLC6A16	-0.476401	0.510346	-4.68609	0.000991334	0.0115169	-0.843747	SLC6A16	no
PURA	-0.387333	3.99271	-4.68607	0.000991362	0.0115169	-0.843776	PURA	no
COMMD9	-0.802058	4.21784	-4.68537	0.000992379	0.0115217	-0.844844	COMMD9	down
MID1IP1	-0.958738	7.73367	-4.68216	0.000997048	0.0115688	-0.84973	MID1IP1	down
IGFBP7	-0.688445	5.38058	-4.68168	0.000997747	0.0115698	-0.850459	IGFBP7	down
CERS6	-0.421339	5.76347	-4.68031	0.000999757	0.0115861	-0.852554	CERS6	no
RASGEF1C	-0.903134	2.37718	-4.67751	0.00100387	0.0116267	-0.85683	RASGEF1C	down
NAT8L	-1.05337	2.64203	-4.67617	0.00100583	0.0116423	-0.858862	NAT8L	down
AGO4	-0.58519	4.49745	-4.67525	0.0010072	0.0116467	-0.860276	AGO4	down
SSTR2	1.94362	2.22279	4.67472	0.00100798	0.0116467	-0.861086	SSTR2	up
UBE2F	-0.867997	4.69115	-4.67467	0.00100805	0.0116467	-0.861152	UBE2F	down
ABHD15	-1.14073	3.63894	-4.67264	0.00101106	0.0116703	-0.864259	ABHD15	down
PAK5	-1.01841	1.01659	-4.67247	0.00101131	0.0116703	-0.864519	PAK5	down
GJB2	1.75633	1.71306	4.67051	0.00101422	0.0116904	-0.867502	GJB2	up
RASL11B	-1.07357	1.35072	-4.67047	0.00101429	0.0116904	-0.867573	RASL11B	down
HLA-DQB1	-0.515987	1.88911	-4.6653	0.001022	0.0117721	-0.875455	HLA-DQB1	down
B3GAT3	-0.921324	5.69275	-4.66269	0.00102592	0.0118006	-0.879441	B3GAT3	down
SUSD3	-2.09241	4.47689	-4.66246	0.00102627	0.0118006	-0.879794	SUSD3	down
CENPX	-1.03381	4.60061	-4.66229	0.00102651	0.0118006	-0.880046	CENPX	down
GSAP	1.32599	4.83518	4.66201	0.00102694	0.0118006	-0.880482	GSAP	up
ABCC10	-0.554772	4.64894	-4.6582	0.0010327	0.0118595	-0.886296	ABCC10	down
ST3GAL3	-0.484888	2.84684	-4.6516	0.00104276	0.0119678	-0.896389	ST3GAL3	no
GLIS3	1.25998	5.0087	4.65043	0.00104455	0.0119812	-0.898176	GLIS3	up
TTC5	-0.893496	2.91119	-4.64995	0.00104529	0.0119824	-0.898913	TTC5	down
CCDC85C	-0.617754	0.945845	-4.64912	0.00104656	0.0119897	-0.900173	CCDC85C	down
PTGER2	1.8504	3.64163	4.64707	0.00104973	0.0120188	-0.903318	PTGER2	up
SNX24	-1.24735	2.95018	-4.64564	0.00105194	0.0120369	-0.905508	SNX24	down
PWWP3A	-0.988915	5.28037	-4.64466	0.00105345	0.0120388	-0.907007	PWWP3A	down
HMGN1	-0.440005	5.62056	-4.64456	0.0010536	0.0120388	-0.907155	HMGN1	no
UBE2E3	-1.03942	4.23548	-4.6443	0.00105401	0.0120388	-0.907552	UBE2E3	down
THBS1	-2.05437	2.95742	-4.64235	0.00105703	0.0120661	-0.910533	THBS1	down
OGFRL1	1.96678	7.78683	4.63913	0.00106205	0.0121128	-0.915461	OGFRL1	up
BRPF1	-0.651872	5.7153	-4.63851	0.00106301	0.0121128	-0.916407	BRPF1	down
OSBPL11	-0.5561	5.35289	-4.6385	0.00106303	0.0121128	-0.91642	OSBPL11	down
MTFR1L	-0.626676	5.25306	-4.63507	0.00106841	0.0121668	-0.921676	MTFR1L	down
ACAD9	-0.476045	3.73783	-4.63415	0.00106986	0.0121761	-0.923093	ACAD9	no
MGST2	-1.16557	5.43593	-4.63344	0.00107098	0.0121815	-0.92418	MGST2	down
SHMT1	-1.50225	1.62102	-4.63296	0.00107173	0.0121828	-0.924908	SHMT1	down
MED18	-0.683519	5.16374	-4.63202	0.00107322	0.012192	-0.926353	MED18	down
RINL	-1.02485	3.88359	-4.63131	0.00107433	0.012192	-0.927431	RINL	down
HTR1B	-0.769766	0.809091	-4.63068	0.00107533	0.012192	-0.928394	HTR1B	down
DYNC2I2	-1.0129	4.09223	-4.63023	0.00107605	0.012192	-0.929088	DYNC2I2	down
ATG4C	-0.8631	3.85271	-4.63015	0.00107617	0.012192	-0.929207	ATG4C	down
EREG	2.2863	2.5155	4.63001	0.00107639	0.012192	-0.92942	EREG	up
DISP2	-0.765872	0.837722	-4.62889	0.00107817	0.0122029	-0.931143	DISP2	down
ZNF445	-0.74539	2.4258	-4.6286	0.00107863	0.0122029	-0.931586	ZNF445	down
BCL2A1	1.73635	8.54294	4.62488	0.00108456	0.0122627	-0.937291	BCL2A1	up
TXNRD2	-0.725478	3.48453	-4.62281	0.00108788	0.0122929	-0.940466	TXNRD2	down
PPIC	-0.815153	4.88481	-4.6204	0.00109174	0.0123232	-0.944153	PPIC	down
TNNC1	-0.570573	0.36786	-4.61971	0.00109285	0.0123232	-0.945214	TNNC1	down
TMEM256	-1.41593	3.97853	-4.61971	0.00109285	0.0123232	-0.945217	TMEM256	down
CKAP2	-0.783187	4.25105	-4.61952	0.00109315	0.0123232	-0.945498	CKAP2	down
RFLNB	-1.17468	6.1337	-4.61911	0.00109381	0.0123234	-0.946131	RFLNB	down
SP100	0.677738	5.63547	4.6177	0.00109609	0.0123417	-0.948288	SP100	up
LINC01619	0.711652	0.700731	4.61456	0.00110117	0.0123916	-0.953108	LINC01619	up
SPRED1	-1.77126	2.80417	-4.61035	0.00110804	0.0124611	-0.959571	SPRED1	down
CDKN2C	-1.10289	5.26311	-4.60997	0.00110866	0.0124611	-0.960154	CDKN2C	down
ZNF671	-0.751854	3.65137	-4.60914	0.00111001	0.0124689	-0.961419	ZNF671	down
SEPTIN11	0.403082	5.91482	4.60795	0.00111196	0.0124835	-0.963251	SEPTIN11	no
ARHGAP1	-0.60835	6.13651	-4.60617	0.00111488	0.0125083	-0.965979	ARHGAP1	down
BRF2	-0.770232	4.79209	-4.60581	0.00111549	0.0125083	-0.966543	BRF2	down
ARFGAP3	1.27194	6.74491	4.6051	0.00111666	0.0125109	-0.967632	ARFGAP3	up
TMEM218	-0.498113	3.67105	-4.60453	0.0011176	0.0125109	-0.968508	TMEM218	no
COMMD3	-1.13083	3.58076	-4.60447	0.00111769	0.0125109	-0.968597	COMMD3	down
PNPLA6	-1.0278	5.48503	-4.60322	0.00111976	0.0125206	-0.970518	PNPLA6	down
IQSEC2	-1.48629	3.2764	-4.60315	0.00111987	0.0125206	-0.970627	IQSEC2	down
ENDOD1	-0.964051	3.86497	-4.60226	0.00112134	0.0125296	-0.971986	ENDOD1	down
ARHGAP4	-0.993822	7.10384	-4.60131	0.00112291	0.0125335	-0.973449	ARHGAP4	down
BHLHE41	2.43624	4.01602	4.60126	0.001123	0.0125335	-0.973529	BHLHE41	up
SERPINA9	2.02774	0.921699	4.59907	0.00112663	0.0125666	-0.976886	SERPINA9	up
SVIL	1.21176	3.33548	4.59837	0.0011278	0.0125723	-0.977967	SVIL	up
AKIP1	-1.23971	4.71557	-4.59409	0.00113495	0.0126446	-0.984539	AKIP1	down
ZNF701	-0.451746	1.87972	-4.59253	0.00113756	0.0126663	-0.986932	ZNF701	no
LILRA2	-1.5493	1.97787	-4.59178	0.00113883	0.012673	-0.98809	LILRA2	down
JUP	-1.25907	3.20537	-4.59084	0.00114042	0.0126759	-0.989539	JUP	down
CNOT4	0.409935	4.70082	4.59067	0.0011407	0.0126759	-0.989795	CNOT4	no
NHLRC3	-1.1698	3.26976	-4.59044	0.00114109	0.0126759	-0.990153	NHLRC3	down
TACC1	-0.424494	6.86735	-4.58848	0.0011444	0.0127052	-0.993162	TACC1	no
TSC22D1	-1.02142	7.7737	-4.58714	0.00114666	0.012723	-0.995221	TSC22D1	down
PEX13	-0.806187	4.60231	-4.58641	0.0011479	0.0127292	-0.996339	PEX13	down
CDCA7	-0.982082	3.10094	-4.58349	0.00115286	0.0127768	-1.00083	CDCA7	down
GP9	-1.18185	1.13539	-4.58191	0.00115557	0.0127959	-1.00327	GP9	down
ANAPC13	-0.780001	6.35417	-4.5817	0.00115592	0.0127959	-1.00359	ANAPC13	down
TSPAN14	-1.38998	4.85709	-4.57964	0.00115946	0.0128245	-1.00676	TSPAN14	down
KBTBD6	-0.797441	2.28021	-4.57932	0.00116001	0.0128245	-1.00726	KBTBD6	down
GLG1	-0.523724	5.4534	-4.57837	0.00116164	0.0128245	-1.00872	GLG1	down
UBE4B	-0.50505	5.11134	-4.57831	0.00116173	0.0128245	-1.0088	UBE4B	down
TMUB2	-0.640062	5.54976	-4.57797	0.00116232	0.0128245	-1.00933	TMUB2	down
STK3	0.41808	3.16431	4.57783	0.00116255	0.0128245	-1.00954	STK3	no
SPHK2	-0.579204	3.71201	-4.5751	0.00116726	0.012869	-1.01374	SPHK2	down
DENR	-0.3276	6.15993	-4.5741	0.00116899	0.0128806	-1.01528	DENR	no
BBS10	-1.11362	4.82117	-4.57247	0.00117182	0.0129043	-1.0178	BBS10	down
HADHA	-0.278029	7.45127	-4.57134	0.00117378	0.0129184	-1.01953	HADHA	no
SCPEP1	-0.878964	6.55978	-4.56995	0.00117621	0.0129376	-1.02168	SCPEP1	down
RUNDC3A	-0.427058	0.740892	-4.56944	0.00117709	0.0129398	-1.02246	RUNDC3A	no
PPARGC1A	-0.453324	0.346542	-4.56893	0.00117797	0.012942	-1.02324	PPARGC1A	no
TAFAZZIN	-0.790087	4.29578	-4.56822	0.00117922	0.0129483	-1.02435	TAFAZZIN	down
NCAPG	-0.908186	3.99931	-4.56766	0.0011802	0.0129516	-1.02521	NCAPG	down
NT5C1A	-0.53874	0.369742	-4.56712	0.00118113	0.0129543	-1.02603	NT5C1A	down
KIFC3	-0.876695	6.29407	-4.56609	0.00118294	0.0129666	-1.02761	KIFC3	down
SPG7	-0.376191	3.35256	-4.56415	0.00118634	0.0129965	-1.0306	SPG7	no
DLST	-0.491553	6.67619	-4.56352	0.00118746	0.0130012	-1.03158	DLST	no
PCYOX1L	-0.849513	5.32259	-4.56313	0.00118815	0.0130013	-1.03219	PCYOX1L	down
ZNF772	-0.753632	2.39989	-4.56115	0.00119163	0.0130319	-1.03523	ZNF772	down
AMBRA1	-0.587122	4.58942	-4.56073	0.00119238	0.0130326	-1.03589	AMBRA1	down
PNPLA7	-0.98163	1.81787	-4.55959	0.00119439	0.0130471	-1.03764	PNPLA7	down
CTNNA1	-0.427264	7.19462	-4.55857	0.00119619	0.0130593	-1.0392	CTNNA1	no
ACADS	-1.05347	3.93509	-4.55784	0.0011975	0.0130661	-1.04034	ACADS	down
FAM81A	-1.16999	3.04672	-4.55618	0.00120044	0.013079	-1.04289	FAM81A	down
ARHGAP25	-1.15578	5.07684	-4.55613	0.00120054	0.013079	-1.04297	ARHGAP25	down
PHYKPL	-0.446266	4.21161	-4.55601	0.00120075	0.013079	-1.04316	PHYKPL	no
FAM184B	-1.04953	1.51289	-4.5546	0.00120325	0.0130943	-1.04532	FAM184B	down
ZNF594	-0.780275	2.35577	-4.55445	0.00120353	0.0130943	-1.04556	ZNF594	down
RUBCNL	-1.42517	4.28365	-4.55095	0.0012098	0.013155	-1.05097	RUBCNL	down
GABRG2	-0.849202	1.42836	-4.54984	0.00121178	0.013169	-1.05267	GABRG2	down
SLC22A31	-0.978261	3.90245	-4.54893	0.00121342	0.0131793	-1.05408	SLC22A31	down
NAXE	-0.813673	4.02966	-4.54287	0.00122439	0.0132838	-1.06343	NAXE	down
KIF2C	-0.560522	4.50747	-4.54284	0.00122443	0.0132838	-1.06347	KIF2C	down
DYNLT5	-1.22595	7.96688	-4.54218	0.00122564	0.013284	-1.0645	DYNLT5	down
RTN4R	-1.42335	2.39357	-4.54206	0.00122585	0.013284	-1.06468	RTN4R	down
ADCY6	-1.20517	4.54469	-4.53653	0.00123596	0.0133784	-1.07322	ADCY6	down
TMEM30A	-0.721404	8.06998	-4.53653	0.00123597	0.0133784	-1.07322	TMEM30A	down
EOLA1	-0.443137	2.66107	-4.53543	0.00123798	0.0133926	-1.07491	EOLA1	no
G6PC3	-0.778682	4.85635	-4.53387	0.00124085	0.0134113	-1.07733	G6PC3	down
FGD6	-0.922198	1.81494	-4.53373	0.00124112	0.0134113	-1.07755	FGD6	down
DYNC2LI1	-0.726023	3.45566	-4.53224	0.00124387	0.0134333	-1.07985	DYNC2LI1	down
NCF4	-1.4393	7.40377	-4.53142	0.00124539	0.0134395	-1.08112	NCF4	down
PDSS2	-0.612091	4.20624	-4.53117	0.00124585	0.0134395	-1.0815	PDSS2	down
HPS4	-0.478834	2.8049	-4.53055	0.001247	0.0134443	-1.08246	HPS4	no
FAR2	-0.914432	4.5092	-4.53012	0.00124779	0.0134452	-1.08312	FAR2	down
CLN6	-0.680391	4.98793	-4.5283	0.00125118	0.0134741	-1.08594	CLN6	down
MPZL3	-0.920018	2.52043	-4.52574	0.00125596	0.0135124	-1.0899	MPZL3	down
FGGY	-0.45978	1.59555	-4.52551	0.00125637	0.0135124	-1.09025	FGGY	no
TPBGL	-1.09039	1.80125	-4.52525	0.00125687	0.0135124	-1.09066	TPBGL	down
GPCPD1	-0.910687	3.4172	-4.52227	0.00126245	0.0135647	-1.09526	GPCPD1	down
MIIP	-0.757327	4.90579	-4.52144	0.00126401	0.0135738	-1.09655	MIIP	down
SNCG	-2.11263	2.92866	-4.52086	0.0012651	0.0135778	-1.09745	SNCG	down
CX3CR1	-2.09936	5.08018	-4.52049	0.0012658	0.0135778	-1.09802	CX3CR1	down
INKA2	-0.769324	3.33419	-4.51713	0.00127213	0.013638	-1.10321	INKA2	down
ZNF544	-0.680009	2.47333	-4.51523	0.00127574	0.0136689	-1.10615	ZNF544	down
MMACHC	-0.715261	3.10469	-4.5138	0.00127845	0.0136749	-1.10836	MMACHC	down
NPC2	-1.12657	7.91637	-4.51366	0.00127873	0.0136749	-1.10859	NPC2	down
PARP3	-0.863192	3.95617	-4.51315	0.0012797	0.0136749	-1.10938	PARP3	down
ARPC4	-0.777974	8.68845	-4.51304	0.00127991	0.0136749	-1.10955	ARPC4	down
TUBGCP5	-0.767778	3.70418	-4.51278	0.00128041	0.0136749	-1.10995	TUBGCP5	down
NCAPG2	-0.522069	4.34606	-4.51267	0.00128061	0.0136749	-1.11011	NCAPG2	down
TANGO2	-0.899295	3.71065	-4.51175	0.00128237	0.0136828	-1.11154	TANGO2	down
MXD4	-0.712121	4.93261	-4.5114	0.00128303	0.0136828	-1.11208	MXD4	down
GANAB	-0.438847	9.03202	-4.51107	0.00128366	0.0136828	-1.11259	GANAB	no
RBM15B	-0.343436	5.78031	-4.51061	0.00128454	0.0136828	-1.1133	RBM15B	no
FECH	-0.799822	2.95777	-4.5104	0.00128494	0.0136828	-1.11362	FECH	down
PEX11G	-1.2631	1.86706	-4.50851	0.00128858	0.0137138	-1.11656	PEX11G	down
SLC15A3	0.626111	5.69089	4.50771	0.00129011	0.0137225	-1.1178	SLC15A3	up
PCDHGA11	-0.706682	3.55728	-4.50602	0.00129336	0.0137437	-1.12042	PCDHGA11	down
UQCC3	-0.948431	2.81376	-4.50592	0.00129355	0.0137437	-1.12057	UQCC3	down
NR5A2	-1.68168	2.24084	-4.50539	0.00129457	0.0137469	-1.12139	NR5A2	down
P3H1	-0.517166	7.90313	-4.50383	0.00129758	0.01377	-1.1238	P3H1	down
NTPCR	-0.438993	3.39603	-4.5034	0.00129842	0.01377	-1.12447	NTPCR	no
P2RY12	-2.57304	1.54812	-4.50314	0.00129892	0.01377	-1.12487	P2RY12	down
ANKS6	-0.707003	3.00675	-4.50223	0.00130068	0.013781	-1.12628	ANKS6	down
TPK1	-0.862967	3.7977	-4.4982	0.00130852	0.013855	-1.13252	TPK1	down
GPR132	1.30191	6.01216	4.49789	0.00130912	0.013855	-1.133	GPR132	up
BANK1	-0.89784	1.9465	-4.49676	0.00131134	0.0138674	-1.13476	BANK1	down
KLHL22	-0.585473	2.92897	-4.49616	0.00131251	0.0138674	-1.13569	KLHL22	down
NPDC1	-1.62203	5.86364	-4.49563	0.00131355	0.0138674	-1.13651	NPDC1	down
VPS28	-0.567646	6.762	-4.49544	0.00131392	0.0138674	-1.13681	VPS28	down
TRERF1	-1.0692	5.9563	-4.49543	0.00131393	0.0138674	-1.13682	TRERF1	down
NTNG2	-0.282465	0.285928	-4.49379	0.00131716	0.0138907	-1.13937	NTNG2	no
TMEM154	-1.42854	2.52588	-4.49328	0.00131815	0.0138907	-1.14015	TMEM154	down
STN1	-0.683387	1.56345	-4.49319	0.00131834	0.0138907	-1.1403	STN1	down
CD93	-0.881246	7.83262	-4.49217	0.00132034	0.0139042	-1.14188	CD93	down
DSC2	-0.435875	1.31578	-4.49142	0.00132182	0.0139055	-1.14304	DSC2	no
DHRS7B	-0.708965	2.37126	-4.49108	0.00132249	0.0139055	-1.14356	DHRS7B	down
HOXA1	-1.09108	3.09715	-4.49099	0.00132266	0.0139055	-1.1437	HOXA1	down
BMI1	-1.34032	2.77278	-4.48935	0.00132591	0.0139261	-1.14625	BMI1	down
DTNB	-0.524193	1.67342	-4.48926	0.00132609	0.0139261	-1.14639	DTNB	down
FBXW4	-0.660467	3.5166	-4.48811	0.00132836	0.0139423	-1.14817	FBXW4	down
HNMT	-0.738515	5.90473	-4.48706	0.00133045	0.0139566	-1.14981	HNMT	down
SLC41A2	1.62938	4.67738	4.4863	0.00133196	0.0139647	-1.15099	SLC41A2	up
POP5	-0.804497	4.51571	-4.48533	0.00133389	0.0139717	-1.15249	POP5	down
ZNF627	-0.536365	4.41996	-4.48523	0.00133409	0.0139717	-1.15265	ZNF627	down
TMEM59	-0.597482	6.57863	-4.48371	0.00133711	0.0139923	-1.15499	TMEM59	down
RAB29	-0.575671	6.47118	-4.4835	0.00133753	0.0139923	-1.15532	RAB29	down
EMSY	0.454646	3.56293	4.47717	0.00135025	0.0141175	-1.16516	EMSY	no
ILKAP	-0.410473	5.10286	-4.4754	0.00135383	0.0141472	-1.16791	ILKAP	no
TP53I11	-1.00564	4.89009	-4.46984	0.00136512	0.0142573	-1.17654	TP53I11	down
SLC22A23	0.902507	1.48973	4.46898	0.00136688	0.0142679	-1.17788	SLC22A23	up
R3HDM4	-0.432319	6.66031	-4.46604	0.0013729	0.0143229	-1.18245	R3HDM4	no
SNTB2	-0.651004	2.60637	-4.46517	0.00137467	0.0143264	-1.18379	SNTB2	down
HBEGF	1.28764	7.84544	4.46502	0.00137498	0.0143264	-1.18402	HBEGF	up
PML	0.509511	5.01596	4.46477	0.0013755	0.0143264	-1.18441	PML	up
THOC3	-0.656627	1.53318	-4.46229	0.00138062	0.0143657	-1.18828	THOC3	down
MED20	-0.548762	4.50702	-4.46221	0.00138078	0.0143657	-1.18839	MED20	down
PLCXD2	-0.115998	0.119342	-4.46146	0.00138234	0.0143741	-1.18957	PLCXD2	no
CKLF	-1.47679	5.16079	-4.46057	0.00138418	0.0143853	-1.19095	CKLF	down
DRAM2	-0.623108	6.33328	-4.46013	0.00138508	0.0143868	-1.19162	DRAM2	down
RAB40B	-0.66163	1.95407	-4.45895	0.00138754	0.0144045	-1.19347	RAB40B	down
LRRC34	-0.859759	1.54371	-4.4581	0.0013893	0.0144081	-1.19479	LRRC34	down
AGT	-0.980887	4.70862	-4.45805	0.0013894	0.0144081	-1.19486	AGT	down
CCIN	-0.480395	0.318672	-4.45722	0.00139113	0.0144182	-1.19615	CCIN	no
KLHL2	-0.56147	5.79834	-4.4545	0.00139682	0.0144676	-1.20039	KLHL2	down
ALG1	-0.732779	2.65838	-4.45398	0.00139789	0.0144676	-1.20119	ALG1	down
MACC1	0.942885	0.552196	4.45384	0.00139819	0.0144676	-1.20142	MACC1	up
SV2B	-0.765901	0.567315	-4.45328	0.00139936	0.0144676	-1.20228	SV2B	down
STIM1	-1.16577	4.40806	-4.45293	0.0014001	0.0144676	-1.20283	STIM1	down
FAM98C	-1.04359	3.09919	-4.45276	0.00140046	0.0144676	-1.2031	FAM98C	down
CRIP1	-1.09374	1.44769	-4.45099	0.00140418	0.0144981	-1.20585	CRIP1	down
MRPL2	-0.514687	5.7632	-4.45022	0.0014058	0.014507	-1.20705	MRPL2	down
GUSB	-0.737971	6.50786	-4.449	0.00140837	0.0145256	-1.20895	GUSB	down
MRPS28	-1.00711	2.82446	-4.44809	0.00141027	0.0145374	-1.21036	MRPS28	down
BRAT1	-0.752612	4.52644	-4.4456	0.00141556	0.014584	-1.21424	BRAT1	down
BIRC5	-0.850464	3.59387	-4.44496	0.0014169	0.01459	-1.21523	BIRC5	down
DCAF16	-0.746756	4.69974	-4.44442	0.00141805	0.0145923	-1.21607	DCAF16	down
SPSB3	-0.723888	4.04947	-4.44414	0.00141866	0.0145923	-1.21652	SPSB3	down
NSD2	-0.577702	3.81502	-4.4421	0.001423	0.014629	-1.21969	NSD2	down
DYSF	-2.8485	3.44685	-4.44058	0.00142624	0.014648	-1.22206	DYSF	down
ABCA7	-1.10968	1.846	-4.44037	0.00142669	0.014648	-1.22238	ABCA7	down
MRNIP	-0.65111	2.85529	-4.44015	0.00142716	0.014648	-1.22273	MRNIP	down
TUSC2	-0.687778	5.50252	-4.43811	0.00143155	0.0146851	-1.22591	TUSC2	down
LPAR5	-1.63381	3.53984	-4.43625	0.00143554	0.0147125	-1.2288	LPAR5	down
RENBP	-0.780339	6.29612	-4.43615	0.00143576	0.0147125	-1.22897	RENBP	down
TEFM	-0.848016	4.30363	-4.43472	0.00143883	0.014736	-1.23118	TEFM	down
MUL1	-0.695421	5.84824	-4.43311	0.00144232	0.0147596	-1.2337	MUL1	down
ACAA2	-0.868335	3.94734	-4.43294	0.00144269	0.0147596	-1.23397	ACAA2	down
MAP1B	0.711075	2.95153	4.43244	0.00144375	0.0147626	-1.23473	MAP1B	up
HDAC9	-0.602981	5.79557	-4.43012	0.0014488	0.0148062	-1.23836	HDAC9	down
ARHGAP26	-0.612766	5.52647	-4.4277	0.00145406	0.014852	-1.24212	ARHGAP26	down
PCDHB10	-0.735454	0.788798	-4.42618	0.0014574	0.0148781	-1.2445	PCDHB10	down
YWHAH	-0.363719	7.225	-4.42527	0.00145938	0.0148854	-1.24592	YWHAH	no
SUGP1	-0.477432	5.00684	-4.42514	0.00145968	0.0148854	-1.24613	SUGP1	no
BCL2L11	-1.06193	4.12192	-4.42447	0.00146113	0.0148923	-1.24716	BCL2L11	down
ZBED8	-0.811807	1.51149	-4.42379	0.00146263	0.0148996	-1.24823	ZBED8	down
COMMD7	-0.636606	6.67889	-4.42315	0.00146404	0.0149059	-1.24923	COMMD7	down
RAD52	-0.397359	2.51227	-4.42162	0.0014674	0.0149321	-1.25161	RAD52	no
PAFAH1B3	-1.17472	4.0061	-4.41841	0.0014745	0.0149964	-1.25663	PAFAH1B3	down
PXDC1	2.1595	4.17985	4.41669	0.00147831	0.0150247	-1.2593	PXDC1	up
TMC8	-1.2404	3.43611	-4.41644	0.00147886	0.0150247	-1.25969	TMC8	down
SENP6	-1.05476	4.26095	-4.41589	0.00148009	0.0150292	-1.26055	SENP6	down
CHI3L1	-0.369843	12.5917	-4.41541	0.00148117	0.0150321	-1.26131	CHI3L1	no
TMEM258	-0.726417	5.84318	-4.41216	0.0014884	0.0150975	-1.26637	TMEM258	down
DSE	0.542163	2.54232	4.41004	0.00149317	0.0151362	-1.26969	DSE	up
TMEM102	-0.854692	3.17884	-4.40966	0.00149401	0.0151362	-1.27028	TMEM102	down
ITGAL	-1.22535	7.40207	-4.4094	0.00149461	0.0151362	-1.27069	ITGAL	down
METTL7A	-1.58277	6.23112	-4.40897	0.00149556	0.0151378	-1.27136	METTL7A	down
MRPS16	-0.78863	5.27467	-4.40591	0.00150247	0.0151997	-1.27615	MRPS16	down
ECM1	-0.645996	8.31416	-4.40312	0.00150879	0.0152554	-1.2805	ECM1	down
BET1	0.590313	4.92798	4.40275	0.00150963	0.0152559	-1.28108	BET1	up
DEF6	-1.61156	5.59581	-4.40081	0.00151404	0.0152842	-1.28411	DEF6	down
SIRT3	-0.898675	2.4895	-4.40051	0.00151472	0.0152842	-1.28458	SIRT3	down
XPO7	-0.496128	6.54091	-4.40045	0.00151485	0.0152842	-1.28467	XPO7	no
ELOVL7	2.56126	4.18507	4.39803	0.0015204	0.0153321	-1.28846	ELOVL7	up
LAT2	-0.765173	8.25593	-4.39761	0.00152134	0.0153335	-1.28911	LAT2	down
TLR3	-0.699236	0.990624	-4.39581	0.00152547	0.0153655	-1.29192	TLR3	down
CHCHD10	-1.05171	6.37969	-4.39553	0.00152613	0.0153655	-1.29237	CHCHD10	down
SMIM12	-0.44335	3.68673	-4.39129	0.00153589	0.0154556	-1.29899	SMIM12	no
PEX6	-0.983723	4.97623	-4.39007	0.00153872	0.0154643	-1.30091	PEX6	down
CCDC115	-0.634932	3.8731	-4.38997	0.00153896	0.0154643	-1.30106	CCDC115	down
ADH5	-0.878961	4.95746	-4.38987	0.00153919	0.0154643	-1.30122	ADH5	down
GIMAP8	2.36039	5.46127	4.38935	0.0015404	0.0154682	-1.30203	GIMAP8	up
ZNF280B	-0.954637	1.97843	-4.38874	0.00154181	0.0154742	-1.30299	ZNF280B	down
OLIG1	1.20108	3.01134	4.38814	0.0015432	0.01548	-1.30392	OLIG1	up
TBL1XR1	-0.646833	5.11677	-4.38672	0.0015465	0.0155003	-1.30614	TBL1XR1	down
ADAMTS8	-1.71494	4.23293	-4.38657	0.00154686	0.0155003	-1.30638	ADAMTS8	down
ASF1A	-0.739769	5.5394	-4.3837	0.00155357	0.0155594	-1.31088	ASF1A	down
MEOX2	0.699275	0.493473	4.38327	0.00155456	0.0155611	-1.31154	MEOX2	up
UQCC2	-0.682694	5.00081	-4.37991	0.00156246	0.015632	-1.3168	UQCC2	down
AGFG2	-0.824446	2.21552	-4.37878	0.00156512	0.0156504	-1.31857	AGFG2	down
ZNF554	-0.646377	1.76985	-4.37775	0.00156756	0.0156634	-1.32019	ZNF554	down
DERA	-0.679619	3.40469	-4.37733	0.00156857	0.0156634	-1.32085	DERA	down
DNTTIP1	-0.541087	7.06472	-4.37719	0.00156889	0.0156634	-1.32107	DNTTIP1	down
ACOD1	2.55934	1.54653	4.37539	0.00157314	0.0156976	-1.32388	ACOD1	up
RPS14	-0.587875	8.50857	-4.37444	0.0015754	0.0157119	-1.32536	RPS14	down
CD6	-0.770018	1.16614	-4.37355	0.00157752	0.0157248	-1.32676	CD6	down
BST1	-1.03641	4.14005	-4.37248	0.00158007	0.0157418	-1.32844	BST1	down
MINDY2	-0.871733	4.59733	-4.37214	0.00158088	0.0157418	-1.32897	MINDY2	down
PTER	-0.516372	5.32767	-4.36983	0.00158641	0.0157886	-1.3326	PTER	down
FAM102A	-0.837658	2.94009	-4.36891	0.00158861	0.0157964	-1.33403	FAM102A	down
IL36RN	1.20759	0.962981	4.36881	0.00158886	0.0157964	-1.3342	IL36RN	up
CCM2L	0.728218	0.37153	4.36823	0.00159024	0.0158019	-1.3351	CCM2L	up
RGS4	-1.39343	1.03359	-4.36653	0.00159433	0.0158343	-1.33777	RGS4	down
CYP4V2	-0.464374	3.52736	-4.3649	0.00159825	0.0158649	-1.34032	CYP4V2	no
CLCF1	1.38218	3.32825	4.36349	0.00160166	0.0158905	-1.34253	CLCF1	up
SEPSECS	-0.879825	4.08729	-4.36302	0.00160281	0.0158936	-1.34327	SEPSECS	down
MED29	-0.552438	5.75322	-4.36251	0.00160403	0.0158974	-1.34406	MED29	down
PPP1CA	-0.711973	7.33376	-4.36186	0.00160562	0.0159049	-1.34509	PPP1CA	down
ALDH16A1	-1.12991	3.95555	-4.36078	0.00160823	0.0159169	-1.34678	ALDH16A1	down
MYOZ1	-1.94413	5.87636	-4.36067	0.0016085	0.0159169	-1.34696	MYOZ1	down
ALDH4A1	-1.21145	2.33053	-4.35916	0.00161218	0.015945	-1.34933	ALDH4A1	down
LETM2	-0.648994	2.1116	-4.35671	0.00161815	0.0159926	-1.35316	LETM2	down
NDUFV1	-0.626496	6.12493	-4.35586	0.00162023	0.0159926	-1.3545	NDUFV1	down
WWC2	0.86822	5.29146	4.35573	0.00162054	0.0159926	-1.35469	WWC2	up
STYXL1	-0.610195	5.95108	-4.35573	0.00162055	0.0159926	-1.3547	STYXL1	down
PAX8	-1.10315	2.58594	-4.35547	0.0016212	0.0159926	-1.35512	PAX8	down
REP15	-1.44576	2.62283	-4.35225	0.00162909	0.0160622	-1.36016	REP15	down
CELSR2	-0.958796	1.8182	-4.35054	0.00163331	0.0160899	-1.36285	CELSR2	down
HHIPL1	-0.962487	2.79332	-4.35042	0.0016336	0.0160899	-1.36303	HHIPL1	down
SHROOM1	-0.586534	3.54898	-4.34993	0.00163482	0.0160937	-1.36381	SHROOM1	down
HSPBP1	-0.430974	5.6398	-4.34948	0.00163593	0.0160962	-1.36451	HSPBP1	no
NINL	-0.701518	3.06396	-4.34882	0.00163756	0.016104	-1.36554	NINL	down
SLC35E2B	-0.763932	4.36448	-4.34732	0.00164129	0.016128	-1.3679	SLC35E2B	down
CXCL10	1.80503	5.96467	4.34715	0.0016417	0.016128	-1.36816	CXCL10	up
SIAE	-1.7228	5.27846	-4.34573	0.00164524	0.0161461	-1.3704	SIAE	down
OTUB2	-0.656849	3.1401	-4.3456	0.00164555	0.0161461	-1.37059	OTUB2	down
CASS4	-1.73134	5.69948	-4.34539	0.00164609	0.0161461	-1.37093	CASS4	down
TBL2	-1.06194	6.65669	-4.3407	0.00165781	0.0162506	-1.3783	TBL2	down
NF2	-0.387792	4.95012	-4.34026	0.00165891	0.0162506	-1.37898	NF2	no
ACP2	-0.692043	6.09404	-4.33992	0.00165976	0.0162506	-1.37952	ACP2	down
VCL	-1.15142	6.10934	-4.33976	0.00166016	0.0162506	-1.37977	VCL	down
TNFSF4	-0.827615	2.3972	-4.33822	0.00166405	0.016278	-1.3822	TNFSF4	down
CXCL9	1.69232	0.987843	4.33797	0.00166467	0.016278	-1.38259	CXCL9	up
LTA	1.67305	1.8418	4.3352	0.00167165	0.0163379	-1.38693	LTA	up
CYTH4	-0.781405	8.54323	-4.3345	0.00167345	0.016347	-1.38804	CYTH4	down
CCDC170	-1.89592	2.26374	-4.33411	0.00167444	0.0163483	-1.38866	CCDC170	down
PCSK5	0.683845	1.15457	4.33372	0.00167541	0.0163494	-1.38926	PCSK5	up
BTD	-0.447301	0.965192	-4.33204	0.00167967	0.0163826	-1.3919	BTD	no
UBAC1	-0.542321	6.11988	-4.32964	0.00168581	0.016434	-1.39568	UBAC1	down
ANXA5	0.851904	10.1752	4.32801	0.00168998	0.0164643	-1.39824	ANXA5	up
ZNF839	-0.568679	3.61206	-4.32741	0.00169151	0.0164643	-1.39918	ZNF839	down
MAN2C1	-0.512187	5.98213	-4.32741	0.00169151	0.0164643	-1.39919	MAN2C1	down
CHTF8	-0.664817	6.97944	-4.32626	0.00169447	0.0164847	-1.401	CHTF8	down
CCDC71	-0.611711	5.46006	-4.32558	0.0016962	0.0164931	-1.40206	CCDC71	down
NUDT2	-0.986902	6.16621	-4.3247	0.00169846	0.0165007	-1.40344	NUDT2	down
HECA	-0.519397	7.28996	-4.32448	0.00169904	0.0165007	-1.4038	HECA	down
ALDH6A1	-0.793954	2.08521	-4.32393	0.00170044	0.0165007	-1.40465	ALDH6A1	down
ALKBH4	-0.669412	3.88274	-4.32393	0.00170045	0.0165007	-1.40466	ALKBH4	down
P3H2	2.27516	6.03497	4.3229	0.00170311	0.0165114	-1.40627	P3H2	up
PNKP	-0.523513	5.06681	-4.32247	0.00170421	0.0165114	-1.40695	PNKP	down
LIAS	-0.404576	1.40808	-4.32223	0.00170484	0.0165114	-1.40733	LIAS	no
GPX1	-0.862929	10.3197	-4.32216	0.00170502	0.0165114	-1.40744	GPX1	down
SFXN5	-0.72615	1.79939	-4.31999	0.00171065	0.0165574	-1.41086	SFXN5	down
POLB	-0.598835	3.90327	-4.31832	0.00171499	0.0165908	-1.41349	POLB	down
DENND4C	-0.718028	4.98869	-4.31799	0.00171583	0.0165908	-1.414	DENND4C	down
ZNFX1	0.551109	6.76988	4.31701	0.00171839	0.0165941	-1.41555	ZNFX1	up
ADORA2A	0.752901	0.382841	4.317	0.00171842	0.0165941	-1.41556	ADORA2A	up
NDC80	-0.988152	2.98641	-4.31663	0.00171938	0.0165941	-1.41615	NDC80	down
GATB	-0.613602	2.69202	-4.31652	0.00171967	0.0165941	-1.41632	GATB	down
MT1X	1.56735	2.60538	4.31353	0.00172748	0.0166611	-1.42102	MT1X	up
ENTPD6	-0.890479	5.59216	-4.31209	0.00173127	0.0166723	-1.42329	ENTPD6	down
A2M	-0.778723	10.8223	-4.31209	0.00173127	0.0166723	-1.4233	A2M	down
ABHD3	-0.739163	4.4631	-4.31209	0.00173127	0.0166723	-1.4233	ABHD3	down
KCNIP2	-2.66678	4.3371	-4.31163	0.00173248	0.0166755	-1.42402	KCNIP2	down
PPP6R1	-0.849525	7.64582	-4.3109	0.00173439	0.0166854	-1.42516	PPP6R1	down
APMAP	-0.681005	6.81325	-4.31031	0.00173593	0.0166918	-1.42609	APMAP	down
AFG1L	-0.427199	2.41279	-4.30984	0.00173718	0.0166936	-1.42683	AFG1L	no
MRPL37	-0.348271	8.03334	-4.30958	0.00173787	0.0166936	-1.42725	MRPL37	no
DAP	-0.50857	7.72008	-4.3091	0.00173914	0.0166973	-1.428	DAP	down
TREML1	-1.72048	6.29927	-4.30871	0.00174016	0.0166987	-1.42861	TREML1	down
WDFY2	-0.516591	3.76751	-4.30756	0.00174321	0.0167195	-1.43043	WDFY2	down
DISC1	-0.798143	3.23243	-4.30708	0.00174449	0.0167233	-1.43119	DISC1	down
ARPC2	-0.326299	9.32826	-4.30517	0.00174955	0.0167634	-1.43419	ARPC2	no
CEP135	0.615312	3.90715	4.3045	0.00175133	0.0167721	-1.43525	CEP135	up
BBOX1	-2.09967	1.5246	-4.30325	0.00175465	0.0167954	-1.43721	BBOX1	down
KCNK13	-1.26402	4.37182	-4.30157	0.00175914	0.0168299	-1.43987	KCNK13	down
ACSS3	-0.450305	0.710014	-4.29953	0.00176461	0.0168737	-1.44308	ACSS3	no
CBX2	-0.631116	1.81502	-4.29868	0.00176687	0.0168869	-1.44442	CBX2	down
TMEM223	-0.650328	3.86118	-4.29765	0.00176963	0.0169048	-1.44603	TMEM223	down
CYP2R1	-1.00555	3.03704	-4.29697	0.00177146	0.0169138	-1.44711	CYP2R1	down
PANK2	-0.317756	3.10732	-4.29133	0.00178674	0.017051	-1.45601	PANK2	no
ACCS	-1.17488	4.3308	-4.28876	0.00179373	0.0171091	-1.46007	ACCS	down
SNX2	-0.838744	6.1519	-4.28843	0.00179462	0.0171091	-1.46058	SNX2	down
TUBA8	-0.252507	0.314512	-4.28779	0.00179638	0.0171173	-1.4616	TUBA8	no
KIAA0232	-0.645476	6.09145	-4.2868	0.00179908	0.0171345	-1.46316	KIAA0232	down
PCOLCE2	-1.101	4.78346	-4.28571	0.00180206	0.0171543	-1.46487	PCOLCE2	down
[truncated: 17,030 more rows]
