# Supplementary material for: Identification of biomarkers associated with ferroptosis in macrophages infected with Mycobacterium abscessus using bioinformatic tools
Source: PLoS One. 2025 Jan 10;20(1):e0314114. doi: 10.1371/journal.pone.0314114 (PMC11723624; doi:10.1371/journal.pone.0314114)
Supplement: S6 Table — (XLSX) [file pone.0314114.s011.xlsx]

## Sheet: Sheet1
	NES	pvalue	p.adjust	qvalues
OLFACTORY_TRANSDUCTION	-1.38747	0.001008	0.031822	0.025033
HUNTINGTONS_DISEASE	-1.47825	0.001072	0.031822	0.025033
OXIDATIVE_PHOSPHORYLATION	-1.58786	0.001111	0.031822	0.025033
PARKINSONS_DISEASE	-1.60073	0.001115	0.031822	0.025033
PEROXISOME	-1.62285	0.001161	0.031822	0.025033
DRUG_METABOLISM_CYTOCHROME_P450	-1.6534	0.001172	0.031822	0.025033
RETINOL_METABOLISM	-1.66122	0.001198	0.031822	0.025033
