# Supplementary material for: Identification of biomarkers associated with ferroptosis in macrophages infected with Mycobacterium abscessus using bioinformatic tools
Source: PLoS One. 2025 Jan 10;20(1):e0314114. doi: 10.1371/journal.pone.0314114 (PMC11723624; doi:10.1371/journal.pone.0314114)
Supplement: S7 Table — (XLSX) [file pone.0314114.s012.xlsx]

## Sheet: Supplementary Table5.MAB-S_GSVA
geneset	Mac.4.1	Mac.4.2	Mac.4.3	Mac.24.1	Mac.24.2	Mac.24.3	Smooth.4.1	Smooth.4.2	Smooth.4.3	Smooth.24.1	Smooth.24.2
KEGG_ABC_TRANSPORTERS	-0.356329	-0.205895	-0.448237	-0.294622	-0.43748	-0.31531	-0.155026	-0.334947	-0.39032	-0.339247	-0.291165
KEGG_ACUTE_MYELOID_LEUKEMIA	-0.238742	-0.324959	-0.36606	-0.161977	-0.389299	-0.251979	0.211662	0.190571	0.205569	0.230055	0.224245
KEGG_ADHERENS_JUNCTION	-0.241718	-0.160255	-0.412355	-0.159696	-0.335011	-0.267382	0.014063	-0.156645	-0.00551767	0.132999	0.123363
KEGG_ADIPOCYTOKINE_SIGNALING_PATHWAY	-0.327441	-0.332749	-0.42531	-0.309032	-0.412314	-0.293169	-0.231917	-0.161107	-0.213427	-0.0196098	-0.164983
KEGG_ALANINE_ASPARTATE_AND_GLUTAMATE_METABOLISM	-0.0550167	0.0009965	-0.18889	0.0468285	0.242982	-0.0100044	-0.00294427	0.102641	-0.227526	-0.0929233	-0.153017
KEGG_ALDOSTERONE_REGULATED_SODIUM_REABSORPTION	0.230756	-0.203198	-0.0249449	-0.0588987	-0.195969	-0.0282078	0.350177	0.150184	0.039581	0.0817456	-0.138658
KEGG_ALLOGRAFT_REJECTION	-0.774657	-0.789	-0.764552	-0.78339	-0.7578	-0.768758	-0.755517	-0.793289	-0.790058	-0.783836	-0.772902
KEGG_ALPHA_LINOLENIC_ACID_METABOLISM	0.078849	0.0824955	-0.0559869	-0.0682055	0.0859075	0.430259	-0.328691	-0.250865	-0.140518	0.337902	0.298928
KEGG_ALZHEIMERS_DISEASE	0.0702561	-0.186323	-0.178413	0.120584	-0.137417	-0.190709	-0.112851	-0.244941	-0.461089	-0.15213	-0.420738
KEGG_AMINO_SUGAR_AND_NUCLEOTIDE_SUGAR_METABOLISM	0.284463	0.320255	-0.287551	0.114447	-0.208486	-0.277855	-0.058251	-0.152473	-0.465827	0.233106	-0.281237
KEGG_AMINOACYL_TRNA_BIOSYNTHESIS	-0.364011	0.0451554	-0.475055	-0.246244	-0.19477	-0.393544	-0.173043	-0.0749139	-0.603825	-0.402108	-0.0929053
KEGG_AMYOTROPHIC_LATERAL_SCLEROSIS_ALS	-0.445758	-0.409985	-0.256248	-0.334891	-0.243834	-0.200429	-0.0730171	-0.0396691	-0.141834	-0.109675	-0.295951
KEGG_ANTIGEN_PROCESSING_AND_PRESENTATION	-0.838519	-0.860147	-0.861166	-0.853643	-0.825141	-0.823943	-0.835731	-0.802127	-0.78107	-0.839851	-0.803533
KEGG_APOPTOSIS	-0.330494	-0.122187	-0.280755	-0.204147	-0.414048	-0.274255	-0.0161606	-0.00941148	-0.0541748	0.0581895	-0.0547954
KEGG_ARACHIDONIC_ACID_METABOLISM	0.0809445	-0.030094	-0.0196598	-0.276098	0.328896	0.214909	-0.276203	-0.266443	-0.0356252	0.15191	0.0900357
KEGG_ARGININE_AND_PROLINE_METABOLISM	-0.0238388	-0.0813566	-0.171647	0.235396	0.329187	-0.0258471	0.0329143	-0.180497	-0.284374	0.110195	-0.203874
KEGG_ARRHYTHMOGENIC_RIGHT_VENTRICULAR_CARDIOMYOPATHY_ARVC	-0.0746047	-0.141939	-0.348263	0.165307	0.0254726	-0.124067	0.0773131	0.0357699	-0.0797926	0.172448	0.0199383
KEGG_ASCORBATE_AND_ALDARATE_METABOLISM	0.10353	0.234296	-0.291653	-0.349593	0.376927	-0.331546	0.37661	-0.0769966	-0.214106	-0.181795	-0.110913
KEGG_ASTHMA	-0.702176	-0.760185	-0.751939	-0.765776	-0.78745	-0.72417	-0.772833	-0.781264	-0.737618	-0.75541	-0.75395
KEGG_AUTOIMMUNE_THYROID_DISEASE	-0.77343	-0.780173	-0.730961	-0.771316	-0.741694	-0.736791	-0.756219	-0.793132	-0.783226	-0.780176	-0.768637
KEGG_AXON_GUIDANCE	-0.153522	-0.0994973	-0.127011	-0.00291588	-0.177701	0.00970519	-0.0592059	-0.0222799	-0.0161225	0.18577	0.107947
KEGG_B_CELL_RECEPTOR_SIGNALING_PATHWAY	-0.184135	-0.326474	-0.0462906	-0.218007	-0.400722	-0.0719617	-0.130199	-0.0533875	-0.0365289	0.10264	0.00850002
KEGG_BASAL_CELL_CARCINOMA	-0.187374	-0.110461	-0.0178337	-0.148844	-0.247054	0.0160449	-0.236216	-0.286579	-0.0590781	0.273584	0.186176
KEGG_BASAL_TRANSCRIPTION_FACTORS	-0.138331	-0.0430845	0.0112968	-0.436547	-0.476804	-0.53825	0.116307	-0.0532503	-0.137369	-0.377814	-0.463268
KEGG_BASE_EXCISION_REPAIR	0.173558	0.203138	-0.031913	0.386063	0.586284	0.204361	-0.379896	-0.369454	-0.487872	-0.323191	0.062443
KEGG_BETA_ALANINE_METABOLISM	-0.0293253	-0.337422	0.174263	-0.219683	0.231726	-0.187995	0.402033	0.330026	0.3101	-0.315256	-0.452358
KEGG_BIOSYNTHESIS_OF_UNSATURATED_FATTY_ACIDS	-0.0363259	-0.244644	-0.134057	0.486995	0.151098	-0.095774	-0.151388	-0.340133	-0.422779	0.123943	-0.0998427
KEGG_BLADDER_CANCER	-0.00676755	-0.230534	-0.256893	-0.284962	-0.299057	-0.414237	0.013898	-0.0653024	-0.141189	0.323637	0.268274
KEGG_BUTANOATE_METABOLISM	0.0567509	-0.104796	-0.0353501	0.0515034	0.380371	0.105655	-0.0533738	-0.136292	-0.288907	-0.220315	-0.296688
KEGG_CALCIUM_SIGNALING_PATHWAY	-0.0149458	-0.225338	-0.000908225	-0.0213158	0.00551204	0.0482198	-0.101411	-0.14356	0.0135447	0.151027	0.0889326
KEGG_CARDIAC_MUSCLE_CONTRACTION	0.263276	-0.0011669	-0.155268	0.215479	0.219187	0.0789405	0.0589432	-0.198313	-0.158514	0.0486413	-0.2869
KEGG_CELL_ADHESION_MOLECULES_CAMS	-0.507314	-0.516543	-0.538181	-0.468689	-0.436194	-0.471478	-0.450646	-0.538609	-0.411885	-0.391292	-0.454134
KEGG_CELL_CYCLE	-0.065649	-0.0201763	-0.242224	0.310698	0.199912	-0.200062	0.112737	-0.124363	-0.27005	-0.204272	-0.0477543
KEGG_CHEMOKINE_SIGNALING_PATHWAY	-0.211222	-0.296886	-0.274001	-0.273268	-0.3198	-0.266175	-0.00258666	-0.07374	0.0467921	0.127327	0.0220972
KEGG_CHRONIC_MYELOID_LEUKEMIA	-0.122302	-0.142319	-0.175811	-0.041378	-0.417665	-0.000192279	-0.0302107	-0.145569	0.0434787	0.171566	0.0336889
KEGG_CIRCADIAN_RHYTHM_MAMMAL	-0.51318	-0.0331574	-0.180818	-0.0475122	-0.416845	-0.274684	0.0634846	0.312	0.26926	0.349794	0.182509
KEGG_CITRATE_CYCLE_TCA_CYCLE	0.317285	0.179466	-0.114471	0.522774	0.0405096	0.0162759	0.0977693	-0.133748	-0.489299	-0.225615	-0.515184
KEGG_COLORECTAL_CANCER	-0.0779733	-0.0405794	-0.106181	0.0542215	-0.27994	-0.0771914	0.0028888	0.0121558	-0.188546	0.255267	0.18313
KEGG_COMPLEMENT_AND_COAGULATION_CASCADES	-0.369231	-0.384528	-0.424283	-0.336683	-0.37551	-0.340654	-0.268465	-0.276659	-0.131561	0.0300156	-0.200397
KEGG_CYSTEINE_AND_METHIONINE_METABOLISM	0.12501	-0.086814	-0.142359	0.291026	0.0128093	-0.101449	0.256664	-0.184926	-0.343213	-0.0535553	-0.226346
KEGG_CYTOKINE_CYTOKINE_RECEPTOR_INTERACTION	-0.361852	-0.43974	-0.39735	-0.3593	-0.334849	-0.390358	0.0208596	0.0462708	0.0882272	0.141554	0.113819
KEGG_CYTOSOLIC_DNA_SENSING_PATHWAY	-0.339323	-0.356207	-0.455599	-0.533498	-0.474271	-0.534377	0.0280743	-0.00141709	0.129395	0.0324749	-0.0168587
KEGG_DILATED_CARDIOMYOPATHY	-0.131059	-0.12778	-0.312507	-0.000844605	-0.169671	-0.0411197	-0.212528	-0.119396	-0.185909	-0.0361099	-0.0347533
KEGG_DNA_REPLICATION	0.0116361	-0.241535	-0.525504	0.632055	0.664333	-0.0353598	-0.0367483	-0.362138	-0.648833	-0.325216	0.143303
KEGG_DORSO_VENTRAL_AXIS_FORMATION	-0.224548	-0.321094	-0.369449	-0.450704	-0.49956	-0.300367	-0.167145	-0.238799	-0.0304279	-0.124662	-0.160756
KEGG_DRUG_METABOLISM_CYTOCHROME_P450	0.176442	-0.347474	-0.103999	-0.299463	0.0641504	-0.00653409	-0.0272468	-0.253094	-0.0861776	-0.0101865	-0.0739485
KEGG_DRUG_METABOLISM_OTHER_ENZYMES	0.168912	0.0670668	-0.308642	0.0913061	-0.120557	-0.344308	0.221135	-0.0235746	-0.100653	0.149933	-0.213186
KEGG_ECM_RECEPTOR_INTERACTION	-0.298378	-0.187756	-0.439059	-0.218952	-0.200751	-0.336555	-0.232741	-0.0453817	-0.343778	0.0225447	-0.0235107
KEGG_ENDOCYTOSIS	-0.362224	-0.342626	-0.27367	-0.218604	-0.386874	-0.236422	-0.316318	-0.371155	-0.270995	-0.298608	-0.184745
KEGG_ENDOMETRIAL_CANCER	-0.284676	-0.189596	-0.256399	-0.12483	-0.233379	-0.0812765	-0.0377751	-0.0430922	-0.0442178	0.213234	0.231557
KEGG_EPITHELIAL_CELL_SIGNALING_IN_HELICOBACTER_PYLORI_INFECTION	-0.197351	-0.179769	-0.253197	-0.251653	-0.343728	-0.150488	0.0289029	-0.134553	-0.12331	0.0966374	-0.174565
KEGG_ERBB_SIGNALING_PATHWAY	-0.127083	-0.197088	-0.14081	-0.0893026	-0.390235	-0.0338095	-0.0675433	0.0231445	0.0730203	0.21394	0.0951101
KEGG_ETHER_LIPID_METABOLISM	-0.0517219	2.09e-05	-0.0190617	0.0294194	0.157678	0.281435	-0.262127	-0.306521	-0.0990231	-0.0601935	0.0406779
KEGG_FATTY_ACID_METABOLISM	0.48924	0.239061	-0.261383	0.304615	0.0965401	-0.242974	0.249095	0.0545776	-0.384365	-0.29636	-0.442765
KEGG_FC_EPSILON_RI_SIGNALING_PATHWAY	-0.223803	-0.345477	-0.245343	-0.206535	-0.226864	0.111902	-0.283766	-0.30918	-0.110057	0.129543	0.0884436
KEGG_FC_GAMMA_R_MEDIATED_PHAGOCYTOSIS	-0.216221	-0.203934	-0.120469	-0.0508455	-0.0906919	0.0577527	-0.278234	-0.300651	-0.00329498	0.190977	0.0988486
KEGG_FOCAL_ADHESION	-0.179157	-0.138498	-0.256742	-0.0619498	-0.225733	-0.132448	-0.160605	-0.0997439	-0.184157	0.200537	0.034532
KEGG_FOLATE_BIOSYNTHESIS	0.0847409	-0.143065	-0.20452	0.200083	0.523648	-0.356903	0.348055	-0.069434	0.343025	-0.160055	-0.505948
KEGG_FRUCTOSE_AND_MANNOSE_METABOLISM	0.0325991	0.0598947	-0.0979369	0.199044	0.132175	0.0605638	-0.0916848	-0.42557	-0.473431	0.482718	-0.0414063
KEGG_GALACTOSE_METABOLISM	0.124483	-0.0914299	-0.458366	0.40629	0.205383	-0.115725	-0.307916	-0.491814	-0.483045	0.357513	0.0184276
KEGG_GAP_JUNCTION	-0.185235	-0.214835	-0.323592	-0.130058	-0.223618	-0.150248	-0.18412	-0.175488	-0.152216	0.0539472	0.0486568
KEGG_GLIOMA	-0.178947	-0.119241	-0.18542	0.0649458	-0.334966	0.154681	-0.0517326	-0.190155	-0.213363	0.104976	-0.00179078
KEGG_GLUTATHIONE_METABOLISM	0.307639	-0.0535877	-0.0404474	0.154223	0.284619	-0.0584518	0.164858	-0.28112	-0.135998	0.0498951	-0.21701
KEGG_GLYCEROLIPID_METABOLISM	-0.171637	-0.0889757	-0.181439	-0.0578093	-0.0408917	-0.276951	-0.188239	-0.34508	-0.350439	-0.136607	-0.270313
KEGG_GLYCEROPHOSPHOLIPID_METABOLISM	-0.167877	-0.213009	0.0178411	0.0438139	-0.114477	-0.0940987	-0.428987	-0.491524	-0.261088	-0.210648	-0.253108
KEGG_GLYCINE_SERINE_AND_THREONINE_METABOLISM	0.0350397	-0.137204	0.00405734	0.193532	0.319241	0.154764	-0.258987	-0.367228	-0.262137	0.161657	0.248817
KEGG_GLYCOLYSIS_GLUCONEOGENESIS	-0.0939607	-0.235543	-0.339365	0.0372102	0.177627	-0.0451274	-0.0512004	-0.385126	-0.433883	0.297305	0.138319
KEGG_GLYCOSAMINOGLYCAN_BIOSYNTHESIS_CHONDROITIN_SULFATE	-0.0424351	0.125438	-0.289226	0.166694	-0.186281	-0.161693	-0.257317	0.00585673	-0.313733	0.176884	0.0696646
KEGG_GLYCOSAMINOGLYCAN_BIOSYNTHESIS_HEPARAN_SULFATE	0.049598	0.294196	-0.039029	0.141086	-0.239968	-0.298063	-0.0825651	0.133955	-0.333997	0.196734	-0.0933909
KEGG_GLYCOSAMINOGLYCAN_BIOSYNTHESIS_KERATAN_SULFATE	-0.36588	-0.447842	0.108301	-0.0923795	0.0958632	0.1696	-0.301038	-0.132991	0.0695622	0.289728	0.508899
KEGG_GLYCOSAMINOGLYCAN_DEGRADATION	0.210433	0.309641	-0.245576	0.498095	-0.191706	0.0567802	-0.241972	-0.159487	-0.422265	0.275575	-0.038425
KEGG_GLYCOSPHINGOLIPID_BIOSYNTHESIS_GANGLIO_SERIES	-0.407092	-0.107259	-0.186312	-0.13273	-0.0245389	-0.0399951	-0.507121	-0.419954	-0.359186	-0.163614	-0.187223
KEGG_GLYCOSPHINGOLIPID_BIOSYNTHESIS_GLOBO_SERIES	-0.119219	-0.0864767	-0.372533	0.0705507	0.142708	0.162318	-0.137118	0.0125216	-0.222992	0.134723	0.163888
KEGG_GLYCOSPHINGOLIPID_BIOSYNTHESIS_LACTO_AND_NEOLACTO_SERIES	-0.209877	-0.454995	-0.0468082	-0.0482573	0.259164	0.0455984	-0.174931	-0.0193161	0.24964	-0.239332	0.0143357
KEGG_GLYCOSYLPHOSPHATIDYLINOSITOL_GPI_ANCHOR_BIOSYNTHESIS	0.239941	0.377975	0.0943289	0.315399	0.00489782	-0.00617088	-0.182212	-0.0812931	-0.413618	-0.41577	-0.455732
KEGG_GLYOXYLATE_AND_DICARBOXYLATE_METABOLISM	0.000953962	-0.00209856	-0.50745	0.613639	0.352282	-0.130283	0.337927	-0.14954	-0.398844	0.0728568	-0.349415
KEGG_GNRH_SIGNALING_PATHWAY	-0.0642233	-0.253181	-0.102859	-0.0376853	-0.0802773	0.256396	-0.287603	-0.238844	-0.0528962	0.136594	0.212241
KEGG_GRAFT_VERSUS_HOST_DISEASE	-0.868905	-0.882844	-0.884267	-0.881538	-0.845775	-0.865586	-0.858074	-0.83677	-0.863864	-0.863241	-0.812377
KEGG_HEDGEHOG_SIGNALING_PATHWAY	-0.288706	-0.261471	-0.0171505	0.0351401	-0.223277	-0.0846899	-0.182891	-0.175604	-0.125477	0.200378	0.139729
KEGG_HEMATOPOIETIC_CELL_LINEAGE	-0.257727	-0.304365	-0.417375	-0.311347	-0.194662	-0.376144	-0.113658	-0.20251	-0.203007	0.140512	-0.137042
KEGG_HISTIDINE_METABOLISM	0.162687	-0.182392	-0.190165	-0.0514014	0.338801	0.123437	-0.0753442	-0.10311	-0.162127	-0.377747	-0.00599353
KEGG_HOMOLOGOUS_RECOMBINATION	-0.183433	0.00366552	-0.355702	0.420816	0.566205	-0.20987	-0.237602	-0.155209	-0.471308	-0.504488	-0.0978011
KEGG_HUNTINGTONS_DISEASE	0.167628	-0.0747579	-0.193515	0.183855	-0.090972	-0.328447	-0.0204324	-0.21353	-0.439659	-0.019527	-0.355553
KEGG_HYPERTROPHIC_CARDIOMYOPATHY_HCM	-0.161395	-0.134514	-0.33713	-0.0196269	-0.221112	-0.0773956	-0.109085	0.0226894	-0.141162	-0.0359452	-0.0119313
KEGG_INOSITOL_PHOSPHATE_METABOLISM	0.116764	0.0968704	0.152686	0.243267	-0.217045	0.268261	-0.357502	-0.365405	-0.280693	0.0292865	-0.126347
KEGG_INSULIN_SIGNALING_PATHWAY	-0.100668	-0.136435	-0.0548016	-0.118331	-0.347134	0.0647228	-0.246766	-0.220949	-0.129934	-0.0450039	-0.0675756
KEGG_INTESTINAL_IMMUNE_NETWORK_FOR_IGA_PRODUCTION	-0.578346	-0.660031	-0.684316	-0.668897	-0.590358	-0.572671	-0.56845	-0.648159	-0.624337	-0.529591	-0.607515
KEGG_JAK_STAT_SIGNALING_PATHWAY	-0.341723	-0.338056	-0.254217	-0.318646	-0.403567	-0.119027	0.269164	0.13487	0.264395	0.290094	0.203583
KEGG_LEISHMANIA_INFECTION	-0.523741	-0.558563	-0.616249	-0.593723	-0.609353	-0.550647	-0.471677	-0.570981	-0.51853	-0.346726	-0.498154
KEGG_LEUKOCYTE_TRANSENDOTHELIAL_MIGRATION	-0.116635	-0.239767	-0.146446	0.123952	-0.114062	0.186647	-0.160777	-0.263083	-0.0693798	0.129199	0.00717148
KEGG_LIMONENE_AND_PINENE_DEGRADATION	0.284213	-0.165545	-0.104155	0.206393	0.59018	0.0623104	0.336906	-0.0886964	-0.222845	-0.444247	-0.422512
KEGG_LINOLEIC_ACID_METABOLISM	0.0748627	-0.173226	0.10483	-0.309447	0.465763	0.273136	-0.156158	-0.0601698	0.294729	0.277797	0.205059
KEGG_LONG_TERM_DEPRESSION	0.0447528	0.0681301	-0.232203	-0.122375	-0.0878035	-0.0121727	-0.01105	-0.125865	-0.0408517	0.163852	0.249422
KEGG_LONG_TERM_POTENTIATION	-0.029339	-0.132191	-0.0421528	0.00121043	-0.338097	-0.0657059	-0.0477544	0.0341047	-0.11815	0.0416003	-0.0123453
KEGG_LYSINE_DEGRADATION	0.0729451	0.0616787	-0.00433203	0.0895933	-2.3e-05	-0.0709413	-0.264676	-0.144243	-0.202794	-0.444448	-0.331922
KEGG_LYSOSOME	0.0702454	0.167497	-0.21492	0.138934	-0.114668	0.0453058	-0.3111	-0.327474	-0.410041	-0.121909	-0.320048
KEGG_MAPK_SIGNALING_PATHWAY	-0.229882	-0.321994	-0.214758	-0.271815	-0.310795	-0.191939	-0.157363	-0.151546	-0.0559904	0.0258226	-0.0280572
KEGG_MATURITY_ONSET_DIABETES_OF_THE_YOUNG	-0.0227563	-0.473213	0.0338571	-0.151375	0.0760321	0.0929792	0.0849409	-0.121517	0.224104	0.0375176	0.132816
KEGG_MELANOGENESIS	-0.0504359	-0.179408	-0.0500697	0.066402	-0.208871	0.0584601	-0.225212	-0.265105	-0.0433276	0.0716073	0.107583
KEGG_MELANOMA	-0.237125	-0.0915534	-0.271271	-0.246196	-0.247416	-0.164758	0.103847	0.0619548	-0.186547	0.19801	0.172436
KEGG_METABOLISM_OF_XENOBIOTICS_BY_CYTOCHROME_P450	0.2961	-0.156241	0.0848144	-0.146767	0.3806	-0.136087	0.284993	-0.252564	0.224332	0.105281	-0.132097
KEGG_MISMATCH_REPAIR	-0.44186	-0.227723	-0.485973	0.610626	0.651785	-0.22734	-0.115862	-0.155103	-0.673945	-0.277773	0.212746
KEGG_MTOR_SIGNALING_PATHWAY	-0.174079	-0.355575	-0.116847	0.141823	-0.285157	0.116349	-0.171505	-0.0117887	-0.0882843	0.150276	0.114857
KEGG_N_GLYCAN_BIOSYNTHESIS	0.239502	0.426768	0.230817	0.305533	-0.158246	-0.0528465	-0.180312	0.0994551	-0.236255	-0.309835	-0.378053
KEGG_NATURAL_KILLER_CELL_MEDIATED_CYTOTOXICITY	-0.692303	-0.732105	-0.702965	-0.708911	-0.628183	-0.677434	-0.657076	-0.630591	-0.614586	-0.657436	-0.601517
KEGG_NEUROACTIVE_LIGAND_RECEPTOR_INTERACTION	0.0108131	-0.196904	-0.195863	-0.107134	-0.0887397	-0.189389	0.163883	0.00490717	0.0229131	0.155892	0.0624276
KEGG_NEUROTROPHIN_SIGNALING_PATHWAY	-0.120807	-0.197025	-0.203891	0.0126818	-0.315944	-0.00189496	0.0130395	-0.109792	-0.119509	0.166823	0.0966068
KEGG_NICOTINATE_AND_NICOTINAMIDE_METABOLISM	-0.0013137	0.0573525	0.0876611	-0.213685	-0.0472236	0.224549	-0.163122	-0.211928	0.0164095	0.212	-0.0478099
KEGG_NITROGEN_METABOLISM	-0.141508	-0.107003	-0.140501	0.211228	0.180587	0.114696	0.00153984	-0.238659	0.0282528	0.16128	-0.0925432
KEGG_NOD_LIKE_RECEPTOR_SIGNALING_PATHWAY	-0.404107	-0.272803	-0.503018	-0.396843	-0.445348	-0.364166	0.0838196	0.0758867	0.0419569	0.0873337	0.0159908
KEGG_NON_HOMOLOGOUS_END_JOINING	-0.215237	0.25885	0.121476	0.579299	0.421258	0.494799	-0.187201	-0.108026	-0.435123	-0.592292	-0.269261
KEGG_NON_SMALL_CELL_LUNG_CANCER	-0.301136	-0.190068	-0.281371	-0.236113	-0.206964	0.0829987	-0.331816	-0.159938	-0.188512	-0.0252005	-0.071535
KEGG_NOTCH_SIGNALING_PATHWAY	-0.234736	-0.296017	-0.402635	-0.381355	-0.385373	-0.179484	-0.324512	-0.220016	-0.0695119	0.0147753	0.126419
KEGG_NUCLEOTIDE_EXCISION_REPAIR	-0.241955	-0.173317	-0.304907	0.0907783	0.183323	-0.298437	-0.0708536	-0.239682	-0.531895	-0.377915	-0.129885
KEGG_O_GLYCAN_BIOSYNTHESIS	-0.0581843	-0.0614688	-0.150043	0.0564961	-0.172407	-0.145252	0.0232935	0.104765	-0.314228	0.0845874	-0.00512795
KEGG_OLFACTORY_TRANSDUCTION	0.027363	-0.462218	-0.132941	-0.00684044	-0.0375959	0.189504	0.0486802	-0.0728355	0.26508	0.211966	0.0410691
KEGG_ONE_CARBON_POOL_BY_FOLATE	-0.437044	-0.230093	-0.615113	0.168461	0.142691	-0.165341	-0.0995959	0.0470915	-0.387624	-0.435979	-0.0984663
KEGG_OOCYTE_MEIOSIS	0.00705468	-0.00376635	-0.065143	0.223957	-0.0678433	-0.04608	-0.0612741	-0.160622	-0.294588	-0.113138	-0.172881
KEGG_OTHER_GLYCAN_DEGRADATION	-0.31852	-0.234499	-0.552112	-0.153682	-0.266143	0.00138257	-0.527094	-0.585304	-0.669883	-0.373123	-0.340758
KEGG_OXIDATIVE_PHOSPHORYLATION	0.114097	-0.158919	-0.0455335	0.0993464	-0.14538	-0.303048	-0.0479825	-0.297617	-0.504195	-0.122873	-0.539354
KEGG_P53_SIGNALING_PATHWAY	-0.249035	-0.300713	-0.325874	0.176521	0.155799	-0.0859682	0.15071	-0.0161074	-0.28223	0.0543183	0.0147945
KEGG_PANCREATIC_CANCER	-0.077705	-0.11673	-0.144467	-0.101677	-0.239364	-0.100143	0.0515227	-0.073272	-0.16094	0.155497	0.0783645
KEGG_PANTOTHENATE_AND_COA_BIOSYNTHESIS	0.0137008	0.238181	-0.291702	-0.191404	-0.277917	-0.496196	0.238112	0.0947414	-0.281948	-0.0128309	-0.00953954
KEGG_PARKINSONS_DISEASE	0.215067	-0.0278621	-0.206116	0.257362	-0.0232787	-0.43059	-0.0195408	-0.219653	-0.503144	-0.046155	-0.469223
KEGG_PATHOGENIC_ESCHERICHIA_COLI_INFECTION	-0.214923	-0.207212	-0.327869	0.0950459	-0.079917	-0.0733491	-0.102964	-0.261973	-0.339434	-0.0897523	-0.296011
KEGG_PATHWAYS_IN_CANCER	-0.179117	-0.165011	-0.260073	-0.0949723	-0.226353	-0.116422	0.0212234	-0.0397774	-0.0200552	0.231191	0.130977
KEGG_PENTOSE_AND_GLUCURONATE_INTERCONVERSIONS	-0.145512	0.466853	-0.30113	0.409191	0.0155463	-0.306882	0.118579	-0.114127	-0.0698078	0.144444	-0.158733
KEGG_PENTOSE_PHOSPHATE_PATHWAY	0.181757	-0.0692287	-0.205187	0.332293	-0.00742179	-0.320905	0.0850804	-0.130065	-0.217922	0.445006	-0.118788
KEGG_PEROXISOME	0.218072	0.163871	0.0241117	0.271462	0.151778	0.033474	-0.223995	-0.215899	-0.456254	-0.322985	-0.394
KEGG_PHENYLALANINE_METABOLISM	-0.348475	-0.503238	-0.230515	-0.15642	0.331786	-0.124024	-0.157019	-0.0986568	0.212328	0.0778253	0.122642
KEGG_PHOSPHATIDYLINOSITOL_SIGNALING_SYSTEM	0.0590008	-0.00152343	0.0792778	0.186641	-0.252906	0.256607	-0.343887	-0.369374	-0.240829	-0.0300888	-0.101477
KEGG_PORPHYRIN_AND_CHLOROPHYLL_METABOLISM	0.109105	0.232483	0.159672	-0.0280728	0.0470473	0.118247	-0.18415	-0.0180023	-0.364484	0.105413	-0.324946
KEGG_PPAR_SIGNALING_PATHWAY	-0.0901828	0.130448	-0.441578	-0.183863	0.0338963	-0.329175	-0.135978	-0.02151	-0.0453272	0.0935438	-0.0228636
KEGG_PRIMARY_BILE_ACID_BIOSYNTHESIS	-0.204101	0.167665	-0.37959	0.0514496	0.304101	-0.251759	-0.103848	-0.121351	0.229453	-0.135165	-0.0946535
KEGG_PRIMARY_IMMUNODEFICIENCY	-0.443263	-0.404268	-0.491003	-0.346169	-0.397976	-0.0914297	-0.149318	-0.327403	-0.201765	-0.237791	-0.45146
KEGG_PRION_DISEASES	-0.206208	-0.376336	-0.300179	-0.245187	-0.27434	-0.34651	-0.30664	-0.173463	-0.0912921	0.0864161	0.0772626
KEGG_PROGESTERONE_MEDIATED_OOCYTE_MATURATION	0.0756953	0.088305	-0.115789	0.091284	-0.226143	-0.178413	-0.0242945	-0.133378	-0.24126	-0.027006	-0.071585
KEGG_PROPANOATE_METABOLISM	0.200444	0.167869	-0.244021	0.298757	0.37258	-0.0258022	0.104184	-0.072976	-0.531768	-0.39457	-0.442808
KEGG_PROSTATE_CANCER	-0.348604	-0.276323	-0.23465	-0.207726	-0.209943	-0.0195506	0.0453045	-0.0827099	0.11176	0.167035	0.150075
KEGG_PROTEASOME	0.0165095	-0.0782236	-0.246683	-0.295245	-0.21055	-0.555862	-0.0881156	-0.22201	-0.550347	-0.477202	-0.633535
KEGG_PROTEIN_EXPORT	0.235061	0.525658	-0.275096	0.0649382	-0.26556	-0.369697	0.467495	0.41337	-0.111284	-0.322845	-0.462453
KEGG_PROXIMAL_TUBULE_BICARBONATE_RECLAMATION	-0.0698815	-0.322449	-0.458697	0.122191	-0.0054951	-0.0867939	0.176907	-0.051649	-0.154105	0.0031221	-0.37667
KEGG_PURINE_METABOLISM	-0.0618637	-0.166404	-0.242614	-0.0362086	-0.0839869	-0.148001	0.0904056	-0.0652798	-0.195753	0.0145653	-0.171487
KEGG_PYRIMIDINE_METABOLISM	0.0842555	0.109777	-0.198397	0.196515	-0.0272859	-0.342526	0.146651	-0.149323	-0.25805	-0.159772	-0.302961
KEGG_PYRUVATE_METABOLISM	0.16768	-0.154841	-0.365943	0.254171	0.17236	-0.217065	0.104267	-0.256093	-0.570784	-0.104879	-0.245038
KEGG_REGULATION_OF_ACTIN_CYTOSKELETON	-0.121354	-0.0514349	-0.101914	0.10784	-0.0858848	0.180074	-0.161133	-0.150972	-0.119689	0.102214	0.023182
KEGG_REGULATION_OF_AUTOPHAGY	-0.127851	0.0385931	-0.056956	0.477549	-0.17359	0.100994	0.166308	0.0360907	-0.341497	0.020112	-0.315885
KEGG_RENAL_CELL_CARCINOMA	-0.0262536	-0.142807	-0.227532	-0.0637459	-0.421536	-0.212323	-0.0123458	0.066945	-0.13338	0.27329	0.17943
KEGG_RENIN_ANGIOTENSIN_SYSTEM	0.128092	0.365474	0.0351847	0.0554781	-0.0541044	-0.0884262	-0.0732929	0.323912	-0.293091	-0.0782352	-0.0635658
KEGG_RETINOL_METABOLISM	0.0428165	0.242702	-0.140602	-0.301939	0.181702	-0.261941	0.10801	-0.0212768	-0.00396634	0.156928	-0.0800441
KEGG_RIBOFLAVIN_METABOLISM	0.194997	-0.0783285	-0.0242004	0.0299656	0.0153478	-0.00277325	0.377375	0.196319	-0.422817	-0.165107	-0.214588
KEGG_RIBOSOME	0.148417	-0.205192	-0.389423	0.0991814	-0.121248	-0.510592	0.260739	0.0629505	-0.490907	-0.0930816	-0.574235
KEGG_RIG_I_LIKE_RECEPTOR_SIGNALING_PATHWAY	-0.343837	-0.229645	-0.430899	-0.337336	-0.509767	-0.3876	0.0526012	0.00902885	-0.03361	0.129767	-0.0666015
KEGG_RNA_DEGRADATION	-0.187068	-0.333855	-0.271119	-0.211224	-0.357511	-0.512827	-0.0425179	0.0965607	-0.468429	-0.405538	-0.438909
KEGG_RNA_POLYMERASE	0.0328543	-0.0100891	-0.355408	-0.097503	-0.366022	-0.559282	0.229308	-0.117315	-0.273066	-0.359742	-0.53741
KEGG_SELENOAMINO_ACID_METABOLISM	0.32099	-0.0726346	-0.20384	0.403731	0.142489	0.157678	-0.145292	-0.192001	-0.509379	0.0745406	0.00769194
KEGG_SMALL_CELL_LUNG_CANCER	-0.238918	-0.131631	-0.418337	-0.112158	-0.238429	-0.274841	0.0959651	0.00826704	-0.113491	0.155357	-0.0373164
KEGG_SNARE_INTERACTIONS_IN_VESICULAR_TRANSPORT	0.00180182	0.211889	0.0147996	0.0294993	-0.217449	0.184393	-0.0340146	0.0413285	0.155938	-0.171183	-0.295895
KEGG_SPHINGOLIPID_METABOLISM	0.0323899	-0.101991	-0.257197	-0.100205	-0.406588	-0.194897	-0.0898248	-0.183856	-0.463349	-0.220887	-0.328917
KEGG_SPLICEOSOME	-0.353539	-0.344088	-0.155471	-0.440025	-0.299864	-0.473829	-0.131128	-0.0440227	0.0100196	-0.506455	-0.358176
KEGG_STARCH_AND_SUCROSE_METABOLISM	-0.111596	-0.0391829	-0.43894	-0.0385826	-0.228782	0.021502	-0.070068	-0.170963	-0.253293	0.196508	0.0245858
KEGG_STEROID_BIOSYNTHESIS	-0.0716164	0.365847	-0.631478	-0.208938	-0.0872726	-0.487711	-0.370355	0.0729301	-0.698174	0.379058	0.222484
KEGG_STEROID_HORMONE_BIOSYNTHESIS	-0.15537	-0.231906	-0.256016	-0.413463	-0.323332	-0.480782	-0.0857737	-0.0924319	-0.128453	-0.161666	-0.200187
KEGG_SULFUR_METABOLISM	0.225643	-0.108171	0.126839	0.0659401	-0.104791	0.297509	-0.0388591	-0.320273	-0.246409	0.405384	-0.151134
KEGG_SYSTEMIC_LUPUS_ERYTHEMATOSUS	-0.415835	-0.458536	-0.534889	-0.487198	-0.457595	-0.486688	-0.443482	-0.470944	-0.51623	-0.446005	-0.484827
KEGG_T_CELL_RECEPTOR_SIGNALING_PATHWAY	-0.235505	-0.233806	-0.142523	-0.213001	-0.345189	-0.107846	-0.0986562	-0.160208	-0.0217034	0.0643152	-0.0144362
KEGG_TASTE_TRANSDUCTION	-0.341355	-0.467784	-0.335875	-0.447099	-0.335443	-0.300396	-0.405019	-0.428152	-0.311849	-0.283896	-0.267462
KEGG_TAURINE_AND_HYPOTAURINE_METABOLISM	0.14227	-0.3449	-0.0226896	-0.262805	0.148304	0.0628288	-0.41805	-0.0497728	-0.107883	0.213909	-0.00140034
KEGG_TERPENOID_BACKBONE_BIOSYNTHESIS	0.0550483	0.472263	-0.449146	-0.048575	-0.166919	-0.490673	0.0711149	0.294353	-0.365051	0.216674	0.224852
KEGG_TGF_BETA_SIGNALING_PATHWAY	-0.035355	-0.13034	-0.171615	0.102164	-0.358877	-0.262822	-0.0369353	-0.021622	-0.268134	-0.0159997	-0.134888
KEGG_THYROID_CANCER	-0.34784	-0.208251	-0.49558	-0.324323	-0.438232	-0.19106	-0.190286	-0.172975	0.0539211	0.0362583	0.0743785
KEGG_TIGHT_JUNCTION	-0.236497	-0.223717	-0.252981	-0.0652708	-0.266307	-0.0194871	-0.0155548	-0.338289	-0.00187361	-0.00183207	-0.0880525
KEGG_TOLL_LIKE_RECEPTOR_SIGNALING_PATHWAY	-0.345901	-0.251279	-0.466608	-0.316653	-0.416174	-0.387733	0.0441509	0.0708797	-0.0584746	0.0912008	-0.00476502
KEGG_TRYPTOPHAN_METABOLISM	0.0711919	-0.18688	-0.352803	-0.220059	0.0997595	-0.295056	0.234211	0.207953	-0.206363	0.0370731	0.07411
KEGG_TYPE_I_DIABETES_MELLITUS	-0.761903	-0.772261	-0.75225	-0.760686	-0.742427	-0.735947	-0.755476	-0.763813	-0.77651	-0.759827	-0.733079
KEGG_TYPE_II_DIABETES_MELLITUS	-0.136391	-0.482216	-0.38685	-0.29958	-0.453021	-0.317502	-0.0989279	-0.17135	-0.177646	0.0796075	-0.178331
KEGG_TYROSINE_METABOLISM	0.120893	-0.214982	-0.0845132	-0.130149	0.276767	-0.0185394	-0.0827462	-0.165459	-0.207753	-0.081699	0.117748
KEGG_UBIQUITIN_MEDIATED_PROTEOLYSIS	-0.00799691	0.15881	-0.185084	0.0727608	-0.353852	-0.340917	0.181471	0.251542	-0.178709	-0.0690566	-0.211785
KEGG_VALINE_LEUCINE_AND_ISOLEUCINE_BIOSYNTHESIS	-0.596354	-0.528533	-0.452202	-0.595906	-0.682546	-0.476029	-0.494673	-0.317199	-0.639726	-0.378951	-0.451497
KEGG_VALINE_LEUCINE_AND_ISOLEUCINE_DEGRADATION	0.180217	0.0834988	-0.0289723	0.250163	0.314834	0.0774153	-0.0195109	-0.163843	-0.457187	-0.34263	-0.41377
KEGG_VASCULAR_SMOOTH_MUSCLE_CONTRACTION	-0.0824045	-0.118962	0.0943874	0.0796625	-0.0964879	0.296096	-0.292336	-0.212509	0.0250791	0.019563	-0.038667
KEGG_VASOPRESSIN_REGULATED_WATER_REABSORPTION	-0.28457	-0.159056	-0.039492	0.0208353	0.0436406	0.137159	-0.341702	-0.270587	-0.000424345	-0.171958	0.0511126
KEGG_VEGF_SIGNALING_PATHWAY	-0.0316915	-0.180242	0.00325963	-0.0745256	-0.141008	0.237055	-0.188466	-0.219815	-0.148686	0.207857	0.0416343
KEGG_VIBRIO_CHOLERAE_INFECTION	-0.0237637	-0.123738	0.0541931	-0.183011	-0.265114	-0.106938	-0.225553	-0.291602	-0.237845	-0.134385	-0.403452
KEGG_VIRAL_MYOCARDITIS	-0.649744	-0.635162	-0.621835	-0.644123	-0.636519	-0.611875	-0.596932	-0.650022	-0.646234	-0.635526	-0.620448
KEGG_WNT_SIGNALING_PATHWAY	-0.18107	-0.123138	-0.077926	-0.0763995	-0.235106	-0.104756	-0.136666	-0.0908367	-0.0569473	-0.0549326	-0.0699369
