# Supplementary material for: Identification of biomarkers associated with ferroptosis in macrophages infected with Mycobacterium abscessus using bioinformatic tools
Source: PLoS One. 2025 Jan 10;20(1):e0314114. doi: 10.1371/journal.pone.0314114 (PMC11723624; doi:10.1371/journal.pone.0314114)
Supplement: S8 Table — (XLSX) [file pone.0314114.s013.xlsx]

## Sheet: Sheet1
	ONTOLOGY	Description	pvalue	p.adjust	geneID
GO:0003779	MF	actin binding	0.0080921	0.0475269	GAS7/PARVG
GO:0033764	MF	steroid dehydrogenase activity,	0.00976105	0.0475269	HSD3B7
		acting on the CH-OH group of donors,
		NAD or NADP as acceptor
GO:0016229	MF	steroid dehydrogenase activity	0.0110565	0.0475269	HSD3B7
GO:0016776	MF	phosphotransferase activity,	0.0126738	0.0475269	ITPKB
		phosphate group as acceptor
