# Supplementary material for: Identification of biomarkers associated with ferroptosis in macrophages infected with Mycobacterium abscessus using bioinformatic tools
Source: PLoS One. 2025 Jan 10;20(1):e0314114. doi: 10.1371/journal.pone.0314114 (PMC11723624; doi:10.1371/journal.pone.0314114)
Supplement: S9 Table — (XLSX) [file pone.0314114.s014.xlsx]

## Sheet: Sheet1
	ONTOLOGY	Description	pvalue	p.adjust	geneID
GO:0032731	BP	positive regulation of interleukin-1 beta roduction	5.84e-05	0.0279463	GBP5/TLR8/LGALS9
GO:0032732	BP	positive regulation of interleukin-1 production	9.52e-05	0.0279463	GBP5/TLR8/LGALS9
GO:0032611	BP	interleukin-1 beta production	0.000320758	0.0470712	GBP5/TLR8/LGALS9
GO:0032651	BP	regulation of interleukin-1 beta production	0.000320758	0.0470712	GBP5/TLR8/LGALS9
GO:0032612	BP	interleukin-1 production	0.000500104	0.0489269	GBP5/TLR8/LGALS9
GO:0032652	BP	regulation of interleukin-1 production	0.000500104	0.0489269	GBP5/TLR8/LGALS9
GO:0038187	MF	pattern recognition receptor activity	0.000613225	0.0251396	TLR8/COLEC12
GO:0019239	MF	deaminase activity	0.000990206	0.0251396	AMPD2/APOBEC3F
GO:0016814	MF	hydrolase activity,	0.00117842	0.0251396	AMPD2/APOBEC3F
		acting on carbon-nitrogen (but not peptide) bonds,
		in cyclic amidines
