# Supplementary material for: Identification of biomarkers associated with ferroptosis in macrophages infected with Mycobacterium abscessus using bioinformatic tools
Source: PLoS One. 2025 Jan 10;20(1):e0314114. doi: 10.1371/journal.pone.0314114 (PMC11723624; doi:10.1371/journal.pone.0314114)
Supplement: S10 Table — (XLSX) [file pone.0314114.s015.xlsx]

## Sheet: Supplementary Table6.Hallmark_e
geneset	Mac.4.1	Mac.4.2	Mac.4.3	Mac.24.1	Mac.24.2	Mac.24.3	Rough.4.1	Rough.4.2	Rough.4.3	Rough.24.1	Rough.24.2	Rough.24.3	Smooth.4.1	Smooth.4.2	Smooth.4.3	Smooth.24.1	Smooth.24.2
HALLMARK_ADIPOGENESIS	0.220911	0.121912	-0.188379	0.182423	0.00524945	-0.124928	0.119806	0.0468395	-0.313584	0.122233	-0.0329347	-0.202242	0.0180067	-0.0505274	-0.364361	0.0468649	-0.220034
HALLMARK_ALLOGRAFT_REJECTION	-0.543043	-0.503941	-0.541326	-0.527737	-0.463357	-0.49904	-0.43563	-0.424288	-0.378688	-0.400188	-0.417428	-0.421093	-0.257844	-0.340113	-0.390172	-0.421774	-0.453567
HALLMARK_ANDROGEN_RESPONSE	-0.369415	-0.0863753	-0.359488	-0.113	-0.245345	-0.343484	0.149429	0.201294	-0.126271	0.0178052	0.115039	0.00910422	0.248004	0.361386	0.0612365	0.0111605	-0.102323
HALLMARK_ANGIOGENESIS	-0.104323	-0.0126274	-0.236691	0.110309	-0.184487	-0.0752704	-0.18203	0.117044	-0.161762	0.148857	-0.00844916	0.194333	0.0767592	0.0154957	-0.0865848	0.282533	-0.0962062
HALLMARK_APICAL_JUNCTION	-0.193347	-0.293388	-0.278944	0.0283222	-0.047947	0.0120692	-0.334352	-0.361669	-0.0649022	0.149939	-0.243708	0.106295	-0.239167	-0.328834	-0.0400412	0.0662065	0.00982325
HALLMARK_APICAL_SURFACE	-0.237517	-0.406557	-0.0645921	-0.162736	0.0570821	0.174943	-0.173328	-0.231755	-0.0792561	0.206007	-0.262028	0.235403	-0.150596	-0.172432	0.019652	0.14824	0.267044
HALLMARK_APOPTOSIS	-0.368097	-0.358056	-0.33562	-0.284314	-0.192467	-0.301492	-0.163226	-0.209391	-0.0329754	-0.0961267	-0.156005	0.0552427	-0.106623	-0.151898	-0.0564092	-0.0553434	0.0186358
HALLMARK_BILE_ACID_METABOLISM	0.0195324	-0.00964263	-0.139619	0.193624	0.226996	-0.0545486	0.0496539	0.0741348	-0.0940648	0.0308158	0.0205501	-0.249807	0.0391791	0.000374857	-0.135718	-0.127679	-0.0729507
HALLMARK_CHOLESTEROL_HOMEOSTASIS	-0.000946108	0.260083	-0.518679	-0.183924	-0.125127	-0.325553	-0.177998	0.180997	-0.441622	0.381444	-0.0876542	0.00708398	-0.153443	-0.00584138	-0.488066	0.38655	0.339508
HALLMARK_COAGULATION	-0.175444	-0.210193	-0.42969	-0.197001	-0.0960597	-0.41048	-0.256116	-0.0773679	-0.295124	0.0458142	-0.240263	0.0270386	-0.0364669	-0.1857	-0.297419	0.152897	0.0792787
HALLMARK_COMPLEMENT	-0.359165	-0.326932	-0.435752	-0.267226	-0.290256	-0.291613	-0.179147	-0.144828	-0.251886	-0.128288	-0.14963	0.0745975	-0.00528982	-0.128775	-0.139723	-0.00360442	-0.0880202
HALLMARK_DNA_REPAIR	0.115829	0.0688001	-0.185489	0.0998682	0.065081	-0.289719	-0.0366505	-0.0183383	-0.229048	-0.104067	-0.0888594	-0.382679	-0.0654897	-0.199491	-0.322901	-0.212509	-0.271355
HALLMARK_E2F_TARGETS	-0.18924	-0.268226	-0.327188	0.228004	0.33708	-0.205276	0.134206	-0.198267	-0.38169	-0.0388698	0.37793	-0.557718	0.15653	-0.119996	-0.261421	-0.4434	-0.0346643
HALLMARK_EPITHELIAL_MESENCHYMAL_TRANSITION	-0.212233	-0.214128	-0.451088	-0.193781	-0.283535	-0.352517	-0.231148	-0.150614	-0.201572	0.289324	0.0498921	0.362796	0.138694	0.17916	-0.0574071	0.363303	0.332573
HALLMARK_ESTROGEN_RESPONSE_EARLY	-0.279377	-0.22518	-0.229776	-0.178739	-0.275554	-0.193301	-0.173265	-0.245489	0.0199491	-0.0287492	-0.0789235	0.0310388	0.0320384	-0.0077268	0.0964398	0.10029	0.0419513
HALLMARK_ESTROGEN_RESPONSE_LATE	-0.126765	-0.163126	-0.222344	-0.0369152	-0.0704277	-0.195702	-0.103475	-0.242594	-0.145233	0.0228168	-0.0697224	-0.0755657	-0.012854	-0.167167	-0.0463534	0.0546296	-0.0863783
HALLMARK_FATTY_ACID_METABOLISM	0.111102	0.0422975	-0.202538	0.215501	0.0735556	-0.117741	0.173391	0.0857533	-0.282551	0.0990737	0.101948	-0.29582	0.0153047	-0.083718	-0.355886	0.0227049	-0.255533
HALLMARK_G2M_CHECKPOINT	-0.142077	-0.0943382	-0.201051	0.0314039	0.241477	-0.298883	0.227129	0.115329	-0.202772	-0.120362	0.331526	-0.489905	0.210282	0.153731	0.0132045	-0.439782	-0.0193203
HALLMARK_GLYCOLYSIS	-0.00191764	-0.0154189	-0.30601	0.169596	-0.0123338	-0.239897	-0.159924	-0.197334	-0.346594	0.29921	0.0891176	0.0267973	-0.128357	-0.180462	-0.425539	0.258829	0.0255788
HALLMARK_HEDGEHOG_SIGNALING	-0.284231	-0.226393	-0.435358	-0.249418	-0.309114	-0.100269	-0.194174	-0.411901	-0.065392	0.400159	0.118768	0.348281	0.0653513	-0.117702	0.0362254	0.412848	0.345431
HALLMARK_HEME_METABOLISM	-0.103122	-0.106795	-0.161551	0.116451	-0.0649931	0.0399912	-0.0904418	-0.175827	-0.207129	0.093799	0.0750247	0.0604746	-0.128534	-0.227712	-0.201103	-0.0234424	-0.0209379
HALLMARK_HYPOXIA	-0.311356	-0.375289	-0.435422	-0.295182	-0.246844	-0.261177	-0.316242	-0.407017	-0.15231	0.282904	0.149274	0.402605	-0.101466	-0.272499	-0.281638	0.447662	0.32549
HALLMARK_IL2_STAT5_SIGNALING	-0.314679	-0.193553	-0.391531	-0.291861	-0.214463	-0.316317	-0.159169	-0.232898	-0.0989097	0.0776903	-0.0435718	0.133758	0.119255	0.0824742	-0.0137604	0.15617	0.0656832
HALLMARK_IL6_JAK_STAT3_SIGNALING	-0.45934	-0.420049	-0.500343	-0.522866	-0.482944	-0.430679	-0.353922	-0.20743	-0.0850082	0.0429901	-0.107643	0.312415	-0.172778	0.0383881	0.00811118	0.0997031	0.102191
HALLMARK_INFLAMMATORY_RESPONSE	-0.551353	-0.495255	-0.676702	-0.583159	-0.549645	-0.606207	-0.00301358	-0.0528929	0.152942	0.0390746	0.0489877	0.253966	0.357132	0.278362	0.215344	0.203335	0.147891
HALLMARK_INTERFERON_ALPHA_RESPONSE	-0.623307	-0.339256	-0.401693	-0.673765	-0.554921	-0.591529	-0.524372	-0.332486	-0.288749	-0.0791449	-0.174228	0.173091	-0.428949	-0.248843	-0.391198	-0.0808029	-0.154132
HALLMARK_INTERFERON_GAMMA_RESPONSE	-0.60522	-0.432981	-0.482835	-0.628417	-0.507309	-0.548106	-0.439746	-0.326167	-0.23463	-0.088481	-0.126307	0.075889	-0.225683	-0.24335	-0.255132	-0.150478	-0.260674
HALLMARK_KRAS_SIGNALING_DN	-0.130005	-0.26243	-0.199767	-0.16827	-0.0796151	-0.0698081	-0.176719	-0.203146	0.211022	0.016218	-0.172903	0.151047	-0.0600377	-0.186331	0.184889	0.236611	0.0889495
HALLMARK_KRAS_SIGNALING_UP	-0.277138	-0.227452	-0.31009	-0.258517	-0.252267	-0.24187	-0.00523246	-0.0226922	-0.125036	-0.0870862	-0.0925527	0.0446179	0.134016	0.0160654	-0.0845237	0.00567983	-0.0292111
HALLMARK_MITOTIC_SPINDLE	-0.0678757	0.00896603	0.0512069	0.109424	-0.0401595	0.136393	-0.157425	-0.203133	-0.272642	-0.0453151	0.0218499	-0.170169	-0.335058	-0.284558	-0.167984	-0.226507	-0.00719998
HALLMARK_MTORC1_SIGNALING	-0.252141	-0.0794093	-0.466401	-0.144202	-0.124865	-0.333513	0.114822	0.116517	-0.385044	0.300422	0.302598	-0.0412548	0.0851491	0.152527	-0.421094	0.159183	0.0830914
HALLMARK_MYC_TARGETS_V1	-0.204684	-0.183632	-0.308236	0.0248889	-0.114244	-0.502082	0.241971	0.132862	-0.280516	-0.167482	0.0618404	-0.563327	0.256565	0.230784	-0.207223	-0.425787	-0.425145
HALLMARK_MYC_TARGETS_V2	0.0490075	0.265049	-0.174516	-0.277157	-0.41957	-0.518104	0.29463	0.323775	0.181128	-0.254054	-0.324919	-0.536501	0.54873	0.517843	0.204117	-0.381356	-0.41732
HALLMARK_MYOGENESIS	0.0234576	-0.152336	-0.203041	-0.117976	-0.0264906	-0.0418076	-0.26307	-0.233689	0.0190455	-0.0401468	-0.291073	0.204288	-0.0216466	-0.197817	-0.0346168	0.264646	0.179832
HALLMARK_NOTCH_SIGNALING	-0.284893	-0.222839	-0.422565	-0.388656	-0.453978	-0.225777	-0.207185	-0.195943	0.233216	-0.0149661	-0.16946	0.238952	-0.17173	0.151774	-0.00762557	0.209808	0.286237
HALLMARK_OXIDATIVE_PHOSPHORYLATION	0.261761	0.110929	-0.0501529	0.286297	-0.0369727	-0.251987	0.336199	0.163488	-0.375622	-0.0885278	-0.24302	-0.54375	0.208552	-0.0522518	-0.423891	-0.23886	-0.537884
HALLMARK_P53_PATHWAY	-0.117381	-0.1922	-0.244932	-0.0837192	-0.136216	-0.0385246	-0.164465	-0.315647	0.0411789	-0.0464679	-0.152963	0.0636236	-0.130582	-0.199788	-0.140045	0.112222	0.064721
HALLMARK_PANCREAS_BETA_CELLS	0.0433585	-0.102137	-0.223574	-0.222153	0.164428	-0.239113	0.000237496	-0.112363	-0.224921	0.0416708	0.0474415	0.152857	0.0258874	-0.147221	-0.115781	-0.0369287	-0.0423813
HALLMARK_PEROXISOME	0.163077	0.213728	-0.00787828	0.234098	0.146069	-0.0366316	0.127795	0.0768513	-0.296082	0.0678205	-0.112946	-0.387393	-0.132686	-0.117118	-0.315461	-0.134834	-0.305517
HALLMARK_PI3K_AKT_MTOR_SIGNALING	-0.239402	-0.0572066	-0.233523	-0.13192	-0.248597	-0.13394	0.0379408	-0.177517	-0.157396	-0.141943	0.10119	0.0422078	-0.0961361	-0.231191	-0.291407	-0.068397	-0.137475
HALLMARK_PROTEIN_SECRETION	-0.0205563	0.235547	-0.238506	0.250405	-0.362485	-0.241305	0.461195	0.2734	-0.476128	0.260565	0.316786	-0.23455	0.34368	0.282327	-0.339405	-0.178535	-0.36617
HALLMARK_REACTIVE_OXYGEN_SPECIES_PATHWAY	-0.00751773	-0.189878	-0.19008	-0.146925	-0.3265	-0.389043	0.0349556	-0.256083	-0.278607	-0.138843	-0.424187	-0.139335	0.00876087	-0.298573	-0.235374	0.0335488	-0.274828
HALLMARK_SPERMATOGENESIS	0.108352	-0.148906	-0.198974	0.0502382	0.0948117	-0.054985	0.259805	-0.119041	-0.151427	-0.136235	0.0507128	-0.15825	0.15443	-0.0933594	-0.0295408	-0.169353	-0.211989
HALLMARK_TGF_BETA_SIGNALING	0.0448551	-0.0231766	-0.22182	-0.185306	-0.434525	-0.359794	-0.146518	0.00387298	-0.269925	0.0724172	0.156376	0.169067	-0.176096	-0.0344438	-0.239305	0.17691	-0.0240297
HALLMARK_TNFA_SIGNALING_VIA_NFKB	-0.656349	-0.624145	-0.723143	-0.665042	-0.610097	-0.659176	0.0852294	-0.189474	0.332247	-0.122877	-0.041366	0.271324	0.351858	0.339127	0.296176	0.269638	0.259027
HALLMARK_UNFOLDED_PROTEIN_RESPONSE	-0.0284326	0.176606	-0.285374	-0.18989	-0.302951	-0.399233	0.167068	0.348834	-0.158804	0.012728	0.153465	-0.23154	0.288316	0.367858	-0.111456	-0.19303	-0.135833
HALLMARK_UV_RESPONSE_DN	-0.284268	-0.245822	-0.30424	-0.0937129	-0.325133	-0.192626	-0.045319	-0.147805	-0.299576	0.11843	0.141828	0.0945181	0.0435612	-0.0403199	-0.0451264	0.0826554	0.145597
HALLMARK_UV_RESPONSE_UP	-0.261727	-0.395526	-0.340258	-0.282419	-0.225416	-0.288634	-0.259784	-0.379263	0.0933853	-0.344394	-0.195115	-0.0314241	-0.116862	-0.140451	-0.122554	-0.0585565	-0.123975
HALLMARK_WNT_BETA_CATENIN_SIGNALING	-0.204867	-0.185077	-0.282128	-0.282669	-0.295236	-0.0664399	-0.335611	-0.228238	-0.104123	-0.137345	-0.151017	-0.0545739	-0.364611	-0.345257	-0.10532	0.109196	0.0381362
HALLMARK_XENOBIOTIC_METABOLISM	0.0205795	-0.0722562	-0.191378	-0.0682994	-0.00601061	-0.255936	-0.124991	0.0247751	-0.246566	0.00402798	-0.223205	-0.237533	0.0324323	-0.174816	-0.195883	0.000260664	-0.210371
