# Supplementary material for: Identification of biomarkers associated with ferroptosis in macrophages infected with Mycobacterium abscessus using bioinformatic tools
Source: PLoS One. 2025 Jan 10;20(1):e0314114. doi: 10.1371/journal.pone.0314114 (PMC11723624; doi:10.1371/journal.pone.0314114)
Supplement: S11 Table — (XLSX) [file pone.0314114.s016.xlsx]

## Sheet: Hub Gene Interactions with RBP
	RBP	geneName	clusterNum
1	ALYREF	GAS7	16
2	CELF2	GAS7	330
3	CHTOP	GAS7	5
4	DDX21	GAS7	14
5	DHX9	GAS7	8
6	ELAVL1	GAS7	77
7	ELAVL3	GAS7	71
8	FUS	GAS7	100
9	HNRNPL	GAS7	166
10	HNRNPM	GAS7	18
11	HNRNPU	GAS7	14
12	IGF2BP3	GAS7	14
13	MBNL2	GAS7	50
14	NXF1	GAS7	28
15	QKI	GAS7	6
16	RBMX	GAS7	24
17	RC3H1	GAS7	21
18	RNPS1	GAS7	13
19	TAF15	GAS7	41
20	TARDBP	GAS7	151
21	UPF1	GAS7	10
22	YTHDF1	GAS7	15
23	CELF2	GBP5	14
24	HNRNPL	GBP5	20
25	SRSF2	GBP5	12
26	NXF1	HSD3B7	8
27	PUS10	HSD3B7	5
28	RBMX	HSD3B7	5
29	RNPS1	HSD3B7	6
30	SCAF4	HSD3B7	6
31	SCAF8	HSD3B7	6
32	SRSF1	HSD3B7	5
33	YBX1	HSD3B7	6
34	ALYREF	ITPKB	40
35	CELF2	ITPKB	121
36	CHTOP	ITPKB	19
37	DDX21	ITPKB	34
38	DDX3X	ITPKB	7
39	ELAVL1	ITPKB	29
40	ELAVL3	ITPKB	38
41	FUS	ITPKB	61
42	HNRNPL	ITPKB	122
43	HNRNPU	ITPKB	15
44	IGF2BP3	ITPKB	8
45	MBNL2	ITPKB	38
46	NXF1	ITPKB	60
47	QKI	ITPKB	23
48	RBFOX2	ITPKB	50
49	RBMX	ITPKB	31
50	RC3H1	ITPKB	21
51	RNPS1	ITPKB	14
52	SRSF2	ITPKB	21
53	TAF15	ITPKB	21
54	TARDBP	ITPKB	70
55	UPF1	ITPKB	8
56	YBX1	ITPKB	13
57	YTHDC1	ITPKB	12
58	YTHDF1	ITPKB	29
59	ALYREF	NACC2	79
60	CELF2	NACC2	15
61	CHTOP	NACC2	30
62	CSTF2	NACC2	20
63	CSTF2T	NACC2	104
64	DDX21	NACC2	57
65	DDX3X	NACC2	15
66	DDX54	NACC2	40
67	DGCR8	NACC2	57
68	DHX9	NACC2	18
69	ELAVL1	NACC2	33
70	ELAVL3	NACC2	26
71	EWSR1	NACC2	78
72	FIP1L1	NACC2	43
73	FMR1	NACC2	17
74	FUS	NACC2	47
75	HNRNPA2B1	NACC2	8
76	HNRNPC	NACC2	36
77	HNRNPL	NACC2	22
78	HNRNPM	NACC2	37
79	HNRNPU	NACC2	24
80	IGF2BP1	NACC2	68
81	IGF2BP2	NACC2	55
82	IGF2BP3	NACC2	66
83	LIN28B	NACC2	18
84	MBNL2	NACC2	15
85	METTL3	NACC2	22
86	NXF1	NACC2	93
87	PCBP2	NACC2	69
88	PTBP1	NACC2	57
89	QKI	NACC2	50
90	RBFOX2	NACC2	85
91	RBMX	NACC2	42
92	RC3H1	NACC2	24
93	RNPS1	NACC2	49
94	SCAF8	NACC2	10
95	SLBP	NACC2	22
96	SRSF1	NACC2	76
97	SRSF2	NACC2	44
98	SSB	NACC2	78
99	TAF15	NACC2	14
100	TARDBP	NACC2	76
101	TIA1	NACC2	44
102	U2AF2	NACC2	13
103	UNK	NACC2	10
104	UPF1	NACC2	20
105	YBX1	NACC2	39
106	YTHDC1	NACC2	22
107	YTHDF1	NACC2	90
108	YTHDF2	NACC2	18
109	YTHDF3	NACC2	21
110	CELF2	PARVG	31
111	ELAVL1	PARVG	7
112	HNRNPL	PARVG	34
113	SRSF2	PARVG	15
