# Supplementary material for: Identification of biomarkers associated with ferroptosis in macrophages infected with Mycobacterium abscessus using bioinformatic tools
Source: PLoS One. 2025 Jan 10;20(1):e0314114. doi: 10.1371/journal.pone.0314114 (PMC11723624; doi:10.1371/journal.pone.0314114)
Supplement: S12 Table — (XLSX) [file pone.0314114.s017.xlsx]

## Sheet: Sheet1
TF	target	tissue
ASCL1	HSD3B7	lung
BCL3	NACC2	lung
LMNB1	ITPKB	lung
LMNB1	HSD3B7	lung
LMNB1	PARVG	lung
LMNB1	NACC2	lung
SIX5	HSD3B7	lung
